# Supplementary material for: Ligand-receptor interaction atlas within and between tumor cells and T cells in lung adenocarcinoma
Source: Int J Biol Sci. 2020 May 18;16(12):2205–19. doi: 10.7150/ijbs.42080 (PMC7294944; doi:10.7150/ijbs.42080)
Supplement: Supplementary file 2 — Supplementary table 2. [file ijbsv16p2205s2.xlsx]

## Sheet: Pairs up in LUAD
ligand	receptor	pvalue	rho	adj.pvalue
LAMB1	ITGB1	9.13e-72	0.690943	1.5521e-70
CD70	CD27	3.13e-50	0.60152	5.008e-49
LTBP3	ITGB5	3.82e-49	0.59613	5.73e-48
NID1	ITGB1	8.02e-45	0.573605	1.1228e-43
COL3A1	ITGB1	3.67e-44	0.570006	4.771e-43
LAMB1	ITGA1	8.71e-43	0.562358	1.0452e-41
TGM2	ITGB1	4.6e-40	0.546614	5.06e-39
CD70	CD27	1.22e-34	0.512525	1.22e-33
VCAN	ITGB1	1.15e-33	0.505985	1.035e-32
COL1A1	ITGB1	5.89e-33	0.501112	4.712e-32
SERPINE2	LRP1	9.92e-30	0.477952	6.944e-29
GDF11	ACVR2B	1.33e-28	0.469421	7.98e-28
VCAM1	ITGB1	5.5e-28	0.464653	2.75e-27
NID1	COL13A1	9.97e-27	0.454688	3.988e-26
JAG1	NOTCH3	1.16e-24	0.437563	3.48e-24
LTBP1	ITGB5	1.29e-23	0.428526	2.58e-23
FBLN1	ITGB1	1.82e-22	0.41825	1.82e-22

## Sheet: Pairs down in LUAD
ligand	receptor	pvalue	rho	adj.pvalue
VIM	CD44	3.48e-87	0.739671	1.6704e-85
TNFSF12	TNFRSF12A	4.95e-28	0.465013	6.93e-27
TIMP2	ITGA3	7.34e-33	0.500449	1.7616e-31
TIMP1	CD63	2.05e-39	0.542736	6.97e-38
SLIT2	ROBO4	4.48e-52	0.610447	1.8816e-50
SLIT2	DCC	9.85e-36	0.519716	2.758e-34
SEMA7A	PLXNC1	5.02e-30	0.480147	1.004e-28
SEMA4A	PLXND1	2.97e-31	0.48911	6.831e-30
PROS1	AXL	4.23e-31	0.488004	8.883e-30
MST1	MST1R	1.19e-25	0.445888	1.309e-24
LRPAP1	SORT1	3.67e-36	0.522487	1.101e-34
LAMC2	ITGA3	4.28e-44	0.569635	1.5408e-42
LAMB3	ITGA3	2.52e-47	0.586865	9.576e-46
LAMB3	CD151	2.71e-22	0.416669	5.42e-22
IHH	HHIP	2.97e-23	0.425328	1.188e-22
ICAM1	ITGB2	1.4e-44	0.572287	5.18e-43
ICAM1	EGFR	3.12e-37	0.529306	1.0296e-35
ICAM1	ITGAX	3.52e-31	0.488577	7.744e-30
HLA-G	LILRB2	7.5e-29	0.471324	1.2e-27
HLA-G	CD4	8.08e-29	0.471081	1.212e-27
HLA-B	LILRB2	4.06e-108	0.791931	2.03e-106
HLA-A	LILRB2	1.3e-36	0.525384	4.03e-35
HBEGF	CD44	2.85e-25	0.442725	2.85e-24
GAS6	AXL	4.57e-97	0.766053	2.2393e-95
FN1	C5AR1	1.26e-40	0.549938	4.41e-39
FN1	PLAUR	4.07e-26	0.449722	5.291e-25
FGF2	CD44	5.75e-29	0.472206	1.0545e-27
EDN1	EDNRB	3.66e-24	0.433288	2.196e-23
DUSP18	CD151	9.94e-35	0.51312	2.6838e-33
DUSP18	ITGA3	2.16e-23	0.426555	1.08e-22
CYR61	ITGB2	3.78e-25	0.441691	3.402e-24
CYR61	CAV1	1.91e-24	0.435712	1.337e-23
CSF2	IL3RA	5.55e-29	0.47232	1.0545e-27
COL4A2	CD93	6.92e-49	0.594833	2.768e-47
COL4A1	CD93	6e-61	0.649778	2.76e-59
CGN	F11R	6.74e-60	0.645409	3.033e-58
CGN	OCLN	3.34e-33	0.502811	8.35e-32
CGN	TGFBR2	3.96e-23	0.42421	1.188e-22
CDH1	PTPRF	9.28e-62	0.653102	4.3616e-60
CDH1	EGFR	5.91e-25	0.440061	4.728e-24
CD40LG	ITGB2	8.44e-36	0.520149	2.4476e-34
CALM1	ABCA1	8.49e-22	0.412106	8.49e-22
C3	CD81	1.25e-33	0.50572	3.25e-32
C1QA	CD93	6.03e-29	0.472047	1.0545e-27
B2M	LILRB2	1.71e-59	0.643707	7.524e-58
B2M	HLA-F	2.57e-58	0.638693	1.1051e-56
B2M	HLA-F	5.91e-48	0.590104	2.3049e-46
ANGPTL2	TIE1	4.77e-49	0.595646	1.9557e-47

## Sheet: Pairs up in T cells
ligand	receptor	pvalue	rho	adj.pvalue
CCL5	CCR5	5.3e-113	0.802309	2.173e-111
CXCL13	CXCR5	1.91e-109	0.79481	7.64e-108
SPINT1	ST14	9.5e-107	0.788912	3.705e-105
CCL5	CXCR3	2.41e-102	0.778849	9.158e-101
CCL3	CCR1	1.52e-81	0.723018	5.624e-80
CCL4	CCR1	4.45e-74	0.698929	1.602e-72
HLA-B	CD3D	1.54e-67	0.675644	5.39e-66
CCL3	CCR5	2.47e-65	0.667272	8.398e-64
CCL4	CCR5	3.71e-62	0.654717	1.2243e-60
CDH1	PTPRF	9.28e-62	0.653102	2.9696e-60
BTLA	CD247	1.43e-58	0.639793	4.433e-57
HLA-C	CD3D	3.51e-58	0.638113	1.053e-56
BTLA	CD79A	7.6e-52	0.609355	2.204e-50
HLA-B	CD3G	6.01e-51	0.605025	1.6828e-49
VCAM1	ITGB7	1.17e-50	0.603608	3.159e-49
CXCL10	CXCR3	3.18e-50	0.601491	8.268e-49
CD70	CD27	3.82e-49	0.59613	9.55e-48
LAMB3	ITGA3	2.52e-47	0.586865	6.048e-46
HLA-A	CD3D	1.19e-46	0.583345	2.737e-45
VCAM1	ITGA4	1.78e-46	0.582437	3.916e-45
VEGFA	FLT1	7.37e-46	0.579169	1.5477e-44
LAMB3	ITGB4	4.65e-45	0.574886	9.3e-44
CXCL13	CXCR3	1.18e-41	0.555907	2.242e-40
HLA-C	CD3G	1.66e-41	0.55506	2.988e-40
CCL5	CCR1	3.62e-40	0.547232	6.154e-39
HSPG2	PTPRS	5.75e-36	0.521231	9.2e-35
CDH1	ERBB3	6.36e-32	0.493882	9.54e-31
PLAU	ITGA3	5.2e-31	0.487357	7.28e-30
LAMB3	ITGA2	1.74e-29	0.47612	2.262e-28
HLA-A	CD3G	8.56e-29	0.47089	1.0272e-27
HLA-B	KLRD1	1.23e-28	0.469681	1.353e-27
VEGFA	KDR	9.9e-27	0.454712	9.9e-26
HLA-E	KLRD1	6.23e-26	0.448208	5.607e-25
TNFSF4	TNFRSF4	5.13e-25	0.440578	4.104e-24
HLA-C	DDR1	3.19e-23	0.425042	2.233e-22
CTHRC1	FZD6	5.93e-23	0.422643	3.558e-22
COL1A2	ITGA1	6.01e-23	0.422591	3.558e-22
LAMB3	CD151	2.71e-22	0.416669	1.084e-21
MDK	SDC1	5.46e-22	0.41388	1.638e-21
LAMC1	ITGA1	3.17e-21	0.40675	6.34e-21
ADAM28	ITGA4	4.51e-21	0.405295	6.34e-21

## Sheet: Pairs down in T cells
ligand	receptor	pvalue	rho	adj.pvalue
SELPLG	ITGB2	5e-138	0.847138	2.75e-136
ALOX5AP	ALOX5	6.73e-132	0.837311	3.6342e-130
ICAM3	ITGB2	8.75e-105	0.78449	4.6375e-103
IL10	IL10RA	3.2e-93	0.756182	1.664e-91
A2M	LRP1	2.49e-66	0.67109	1.2699e-64
SERPING1	LRP1	6.04e-64	0.66186	3.02e-62
ICAM1	ITGB2	8.96e-61	0.649058	4.3904e-59
PSAP	LRP1	3.07e-55	0.625134	1.4736e-53
THBS1	LRP1	1.17e-49	0.598689	5.499e-48
TGFB1	ACVRL1	4.81e-49	0.595625	2.2126e-47
VIM	CD44	6.92e-49	0.594833	3.114e-47
CX3CL1	CX3CR1	3.33e-47	0.586237	1.4652e-45
ICAM1	ITGAM	5.79e-45	0.57437	2.4897e-43
SELPLG	ITGAM	1.4e-44	0.572287	5.88e-43
CTGF	LRP1	1.72e-44	0.571801	7.052e-43
FN1	C5AR1	1.26e-40	0.549938	5.04e-39
TGM2	ITGB1	4.6e-40	0.546614	1.794e-38
TGFB1	TGFBR2	4.73e-38	0.534413	1.7974e-36
LRPAP1	SORT1	3.67e-36	0.522487	1.3579e-34
FN1	ITGB1	5.3e-36	0.521458	1.908e-34
CD40LG	ITGB2	8.44e-36	0.520149	2.954e-34
THBS1	ITGB1	2.9e-34	0.510018	9.86e-33
C3	CD81	1.25e-33	0.50572	4.125e-32
ICAM2	ITGB2	3.43e-33	0.502725	1.0976e-31
SERPINE1	PLAUR	5.58e-33	0.501275	1.7298e-31
CD40LG	ITGAM	3.49e-32	0.49572	1.047e-30
SELPLG	ESAM	7.59e-32	0.493339	2.2011e-30
PSAP	SORT1	1.74e-31	0.490771	4.872e-30
COL6A2	ITGB1	2.91e-31	0.489175	7.857e-30
ICAM1	ITGAX	3.52e-31	0.488577	9.152e-30
CALM1	PDE1B	5.51e-30	0.479851	1.3775e-28
ICAM2	ITGAM	7.92e-30	0.478681	1.9008e-28
C1QA	CD93	6.03e-29	0.472047	1.3869e-27
ADAM10	AXL	7.04e-29	0.471538	1.5488e-27
HLA-G	LILRB2	7.5e-29	0.471324	1.575e-27
HLA-G	CD4	8.08e-29	0.471081	1.616e-27
C1QB	LRP1	1.88e-28	0.468265	3.572e-27
LPL	GPIHBP1	4.06e-27	0.45781	7.308e-26
TGFB1	CXCR4	4.86e-27	0.457193	8.262e-26
SEMA6A	PLXNA4	8.1e-27	0.455411	1.296e-25
F13A1	ITGB1	1.11e-26	0.454301	1.665e-25
TGFB1	CAV1	2.47e-26	0.451495	3.458e-25
FN1	PLAUR	4.07e-26	0.449722	5.291e-25
CYR61	ITGAM	1.06e-25	0.44631	1.272e-24
HBEGF	CD44	2.85e-25	0.442725	3.135e-24
CYR61	ITGB2	3.78e-25	0.441691	3.78e-24
HLA-G	LILRB1	1.04e-24	0.437973	9.36e-24
CYR61	CAV1	1.91e-24	0.435712	1.528e-23
EDN1	EDNRB	3.66e-24	0.433288	2.562e-23
CD14	ITGB1	6.33e-24	0.431225	3.798e-23
CXCL5	CXCR1	5.64e-23	0.422843	2.82e-22
SERPINE1	LRP1	9.38e-23	0.420855	3.752e-22
CXCL3	CXCR1	2.8e-22	0.416537	8.4e-22
C3	LRP1	1.02e-20	0.401906	2.04e-20
TGFB1	SDC2	1.25e-20	0.401072	2.04e-20

## Sheet: Pairs in LUAD&T cells
ligand	receptor	pvalue	rho	adj.pvalue
COL1A1	ITGA2	2.43e-17	0.667524	7.776e-16
CXCL13	CXCR5	3.71e-62	0.654717	2.1889e-60
SPINT1	ST14	1.43e-58	0.639793	8.294e-57
GNAI2	CCR5	3.25e-52	0.611112	1.8525e-50
CXCL11	CXCR3	7.11e-52	0.609492	3.9816e-50
VCAM1	ITGB7	1.17e-50	0.603608	6.435e-49
CXCL10	CXCR3	3.18e-50	0.601491	1.7172e-48
SEMA4C	PLXNB2	3.67e-50	0.601185	1.9451e-48
COL2A1	DDR1	8.04e-06	0.598745	8.04e-05
CALM3	SELL	1.31e-11	0.597426	2.751e-10
CD70	CD27	3.82e-49	0.59613	1.9864e-47
COL2A1	ITGA1	1.19e-46	0.583345	2.737e-45
GNAI2	CXCR3	4.34e-45	0.575045	2.17e-43
CXCL13	CXCR3	1.18e-41	0.555907	5.782e-40
SPP1	ITGA4	1.66e-41	0.55506	2.988e-40
LYPD3	AGR2	2.05e-39	0.542736	6.97e-38
DLL1	NOTCH3	2.22e-14	0.533545	6.216e-13
COL1A1	DDR1	2.78e-07	0.528005	3.892e-06
TNC	ITGA2	5.52e-37	0.527739	2.6496e-35
PODXL2	SELL	1.18e-12	0.511624	2.95e-11
LAMB1	ITGA1	1.15e-33	0.505985	5.405e-32
TGM2	ITGA4	7.04e-33	0.500577	3.2384e-31
COL18A1	KDR	9.1e-12	0.499619	2.093e-10
COL1A1	ITGA1	9.64e-12	0.499273	2.1208e-10
PLAU	ITGA3	5.2e-31	0.487357	2.34e-29
CCL26	CCR1	3.24e-19	0.487122	1.2312e-17
NID1	ITGA3	2.52e-47	0.486865	9.576e-46
COL3A1	ITGA2	5.23e-19	0.48501	1.9351e-17
SEMA4B	DCBLD2	5.51e-30	0.479851	1.3775e-28
COL2A1	ITGA2	8.56e-29	0.47089	1.0272e-27
CALR	ITGA3	1.23e-17	0.470698	4.059e-16
VCAN	ITGA4	1.91e-28	0.46821	8.404e-27
PTN	PTPRS	9.9e-27	0.454712	9.9e-26
LAMB1	ITGA2	9.92e-26	0.446541	4.2656e-24
MDK	ITGA4	7.34e-33	0.440449	1.7616e-31
JAG1	NOTCH3	1.16e-24	0.437563	4.872e-23
SFRP1	FZD6	3.66e-24	0.433288	2.562e-23
CCL20	CXCR3	0.00313978	0.432243	0.0188387
PRSS23	TMEM222	2.16e-23	0.426555	1.08e-22
TGFA	ERBB3	3.19e-23	0.425042	2.233e-22
CALM2	SELL	4.81e-07	0.42349	6.253e-06
VCAM1	ITGA4	1.78e-46	0.423053	9.078e-45
CTHRC1	FZD6	5.93e-23	0.422643	2.4313e-21
PTN	SDC1	6.01e-23	0.422591	3.558e-22
COL3A1	DDR1	0.000117423	0.417906	0.000926384
EREG	ERBB3	2.8e-22	0.416537	8.4e-22
MDK	SDC1	5.46e-22	0.41388	2.184e-20
PTN	PLXNB2	8.49e-22	0.412106	8.49e-22
ADAM28	ITGA4	4.51e-21	0.405295	1.7589e-19
HMGB1	SDC1	1.53e-18	0.380225	5.508e-17
PLAU	ST14	2.63e-18	0.377789	9.205e-17
LAMB1	ITGB4	4.47e-18	0.375373	1.5198e-16
NUCB2	ERAP1	3.44e-17	0.365895	1.0664e-15
NID1	PTPRF	9.92e-17	0.360846	2.976e-15
LAMB1	ITGA3	6.18e-14	0.328071	1.6068e-12
PIGF	FLT1	6.55e-13	0.314994	1.572e-11
TNC	SDC1	2.39e-08	0.247067	3.824e-07
VCAN	SELL	1.58e-06	0.21342	1.896e-05
NRG2	ERBB3	6.43e-05	0.178273	0.0005787

## Sheet: Pairs in T&LUAD cells
ligand	receptor	pvalue	rho	adj.pvalue
LAMC1	ITGB1	4.92e-81	0.721451	2.952e-79
CD70	CD27	3.82e-49	0.59613	2.2538e-47
LAMB3	ITGB4	4.65e-45	0.574886	2.697e-43
HSPG2	ITGB1	8.53e-45	0.57346	4.8621e-43
COL3A1	ITGB1	3.67e-44	0.570006	2.0552e-42
SEMA7A	ITGB1	2.58e-38	0.536038	1.419e-36
COL1A2	ITGB1	2.94e-38	0.535687	1.5876e-36
LAMB3	ITGB1	5.83e-37	0.527591	3.0899e-35
HSPG2	COL13A1	7.76e-37	0.526803	4.0352e-35
HSPG2	PTPRS	5.75e-36	0.521231	2.9325e-34
PLAU	ITGB5	1.22e-34	0.512525	6.1e-33
LTBP3	ITGB5	5.89e-33	0.501112	2.8861e-31
ADAM12	ITGB1	2.06e-28	0.46796	9.888e-27
VCAM1	ITGB1	5.5e-28	0.464653	2.585e-26
LAMB3	COL17A1	2.12e-27	0.460047	9.752e-26
VEGFA	NRP1	3.43e-27	0.458402	1.5435e-25
EBI3	IL27RA	8.21e-27	0.455366	3.6124e-25
VEGFA	KDR	9.9e-27	0.454712	4.257e-25
COL1A1	ITGB1	1.29e-23	0.428526	5.418e-22
L1CAM	EPHB2	3.08e-23	0.425181	1.2628e-21
COL1A2	ITGA1	6.01e-23	0.422591	2.404e-21
LAMC1	ITGA1	3.17e-21	0.40675	1.2363e-19
LGALS3BP	VANGL1	2.32e-20	0.428457	8.816e-19
PLAU	ITGB1	1.43e-19	0.410678	5.291e-18
HSP90B1	LRP1	1.03e-18	0.431995	3.708e-17
MDK	GPC2	6.89e-18	0.473387	2.4115e-16
HLA-B	CANX	7.87e-18	0.472771	2.6758e-16
PLAU	LRP1	2.42e-17	0.567553	7.986e-16
CALR	LRP1	1.43e-16	0.45907	4.576e-15
VEGFA	ITGB1	2.12e-16	0.45717	6.572e-15
SEMA4B	DCBLD2	2.39e-16	0.456581	7.17e-15
SEMA7A	ITGA1	1.19e-15	0.486534	3.451e-14
PTN	PTPRS	2.76e-14	0.432392	7.728e-13
SPP1	ITGB1	3.68e-14	0.530858	9.936e-13
LAMC1	ITGB4	1.83e-13	0.422142	4.758e-12
VEGFA	EPHB2	1.18e-12	0.511624	2.95e-11
COL1A1	ITGA1	9.64e-12	0.499273	2.3136e-10
ITGB3BP	ITGB5	1.12e-11	0.498355	2.576e-10
LGALS3BP	ITGB1	2.63e-10	0.478537	5.786e-09
EFNA4	EPHA4	4.24e-10	0.475388	8.904e-09
HSPG2	CHRM3	1.45e-08	0.450777	2.9e-07
LTF	LRP1	2.56e-08	0.462571	4.864e-07
SAA1	SCARB1	2.29e-07	0.429573	4.122e-06
SEMA3B	NRP1	3.06e-07	0.457211	5.202e-06
TFPI	LRP1	1.01e-06	0.472181	1.616e-05
MDK	ITGB1	4.39e-06	0.54314	6.585e-05
EFNA1	EPHA4	7.84e-06	0.498977	0.00010976
ZG16B	CXCR4	1.79e-05	0.49114	0.0002327
CDH2	ITGAE	3.44e-05	0.484636	0.0004128
TNFSF14	LTBR	4.98e-05	0.480913	0.0005478
TNFSF4	TRAF2	0.00134312	0.443452	0.0134312
TNFSF9	TRAF2	0.00151825	0.441884	0.0136642
TFPI	VLDLR	0.00448045	0.427291	0.0358436
MDK	LRP1	0.00628837	0.42241	0.0440186
BTLA	VTCN1	0.00379523	0.427241	0.0284579

## Sheet: DEGs in LUAD cells
Gene	AveExpr	t	P.Value	adj.P.Val	B
CAV1	0.417408	51.5915	0	0	1076.73
B2M	3.41324	36.3125	3.98191e-259	1.49693e-256	581.6
ICAM1	0.504776	34.702	6.85988e-239	2.14299e-236	535.034
MDK	1.2936	-34.2874	8.95681e-234	2.64883e-231	523.263
HBEGF	0.116108	30.0992	1.92046e-184	4.21741e-182	409.767
GAS6	0.108271	26.9208	4.18999e-150	6.15457e-148	330.784
C3	0.228472	26.3694	1.92567e-144	2.66946e-142	317.763
CYR61	0.285221	24.1755	7.92288e-123	8.53056e-121	268.064
CD81	0.335351	23.727	1.35796e-118	1.39442e-116	258.331
TGFBR2	0.188571	23.3197	8.36335e-115	8.1004e-113	249.619
C1QB	0.253377	22.4541	6.24242e-107	5.32526e-105	231.523
CD63	1.81215	20.7272	5.73755e-92	4.03997e-90	197.137
VIM	0.362012	20.3553	7.05301e-89	4.79864e-87	190.039
C1QA	0.243546	19.8746	5.90214e-85	3.77261e-83	181.027
ESAM	0.0394817	18.6886	1.26176e-75	6.97902e-74	159.598
SEMA4A	0.0532806	17.8481	2.55806e-69	1.28076e-67	145.117
CXCL3	0.0723567	16.5165	7.43976e-60	3.11935e-58	123.396
HHIP	0.0438432	15.9802	3.14375e-56	1.23851e-54	115.077
PROS1	0.0528884	15.8953	1.15146e-55	4.46495e-54	113.784
TNFRSF12A	0.633766	15.5202	3.31627e-53	1.21779e-51	108.143
ITGB1	0.409946	-14.6468	1.09469e-47	3.5394e-46	95.4889
HLA-A	1.84806	14.3809	4.5856e-46	1.42334e-44	91.7708
CTHRC1	0.192395	-13.914	2.77895e-43	7.93272e-42	85.3945
CXCR4	0.59031	-13.4476	1.3755e-40	3.61905e-39	79.2217
CCL20	0.587474	-12.9305	1.06124e-37	2.54193e-36	72.61
SAA1	0.345438	-12.6257	4.77387e-36	1.09725e-34	68.826
EDNRB	0.014851	12.5659	9.97694e-36	2.26035e-34	68.0933
HSPG2	0.110763	12.4654	3.41734e-35	7.61774e-34	66.8697
LAMC2	0.136603	12.4023	7.36556e-35	1.61113e-33	66.1065
CXCL10	0.391283	-12.0867	3.24989e-33	6.71785e-32	62.3437
EFNA4	0.171102	-11.8664	4.32847e-32	8.60263e-31	59.7718
SPP1	0.274729	-11.752	1.6313e-31	3.16832e-30	58.4542
SORT1	0.0560497	11.5319	2.02616e-30	3.77016e-29	55.9527
CD44	0.421697	11.227	6.16806e-29	1.08837e-27	52.5621
CD151	0.682551	11.2102	7.43023e-29	1.309e-27	52.3774
HLA-B	2.16836	11.0558	4.04508e-28	6.96043e-27	50.696
PLAUR	0.18658	11.0376	4.93139e-28	8.45272e-27	50.4994
HLA-F	0.269211	10.9544	1.21626e-27	2.05459e-26	49.6038
CTGF	0.17428	10.5273	1.13028e-25	1.7519e-24	45.1096
CALR	1.07118	-10.4953	1.57615e-25	2.41931e-24	44.7799
CGN	0.176674	10.178	4.05387e-24	5.86529e-23	41.5618
SERPING1	0.35829	10.1151	7.6283e-24	1.08668e-22	40.9354
COL4A1	0.0488711	10.0151	2.06974e-23	2.88722e-22	39.9467
HSP90B1	0.907887	-9.93198	4.71016e-23	6.46882e-22	39.1323
HMGB1	1.31446	-9.68221	5.36185e-22	7.02456e-21	36.7243
PODXL2	0.105703	-9.68201	5.37181e-22	7.03346e-21	36.7225
LTF	0.172639	-9.61907	9.82364e-22	1.26827e-20	36.1251
CDH1	0.285511	9.56055	1.71614e-21	2.19896e-20	35.573
LRPAP1	0.242392	9.54126	2.06129e-21	2.62604e-20	35.3916
VCAN	0.106547	-9.47981	3.68601e-21	4.60595e-20	34.8166
EGFR	0.0864781	9.36806	1.05114e-20	1.28879e-19	33.7799
CSF2	0.0111993	9.01388	2.69286e-19	3.05356e-18	30.5732
TGFA	0.141729	-8.84016	1.26548e-18	1.38472e-17	29.0443
COL4A2	0.0629108	8.62929	7.96834e-18	8.40009e-17	27.2272
NOTCH3	0.0838852	-8.40622	5.33087e-17	5.32846e-16	25.3515
HLA-G	0.0283372	8.3375	9.48347e-17	9.37359e-16	24.7833
SDC1	0.322416	8.19303	3.13675e-16	2.9924e-15	23.6037
TNFSF12	0.0202325	7.94384	2.3571e-15	2.13564e-14	21.6162
NUCB2	0.331428	-7.94293	2.37423e-15	2.14853e-14	21.609
CXCL13	0.0925621	-7.90256	3.27348e-15	2.93002e-14	21.2927
ITGB4	0.123929	-7.88554	3.74621e-15	3.33967e-14	21.1599
HLA-C	2.04152	7.77013	9.28514e-15	8.07625e-14	20.2662
ABCA1	0.0571197	7.7693	9.34536e-15	8.12544e-14	20.2598
PLAU	0.0890855	-7.49434	7.71646e-14	6.30158e-13	18.183
KDR	0.0575915	-7.46103	9.91703e-14	8.03359e-13	17.9363
CXCL11	0.136193	-7.42689	1.28099e-13	1.02757e-12	17.6847
CANX	0.584898	-7.41012	1.4521e-13	1.16021e-12	17.5615
PLXNB2	0.206601	7.38397	1.76449e-13	1.40425e-12	17.37
LYPD3	0.0717382	-7.37635	1.8675e-13	1.4857e-12	17.3142
EDN1	0.153435	7.28189	3.75307e-13	2.92903e-12	16.6284
SDC2	0.08316	7.26363	4.29079e-13	3.33695e-12	16.4969
IHH	0.00504415	7.19403	7.12852e-13	5.48234e-12	15.9984
ITGB3BP	0.164583	-7.04931	2.01816e-12	1.50716e-11	14.977
ITGA3	0.304593	7.0036	2.79198e-12	2.06009e-11	14.6586
FN1	0.283103	6.96758	3.60044e-12	2.63731e-11	14.4092
PTN	0.102945	-6.88477	6.43055e-12	4.61584e-11	13.8405
TNFSF14	0.00589802	6.83021	9.39007e-12	6.67324e-11	13.4694
LAMB3	0.311603	6.82118	9.99467e-12	7.08928e-11	13.4083
NRP1	0.0816954	-6.78166	1.31196e-11	9.2291e-11	13.1417
PRSS23	0.142495	-6.64266	3.37599e-11	2.2948e-10	12.2161
EPHA4	0.0605517	-6.54848	6.33807e-11	4.20264e-10	11.5997
DLL1	0.0422132	-6.33007	2.64358e-10	1.66057e-09	10.2036
COL1A1	0.119095	-6.25715	4.21556e-10	2.60812e-09	9.74784
EREG	0.0892836	-6.17643	7.02472e-10	4.27693e-09	9.24941
LAMC1	0.107865	6.16677	7.46412e-10	4.53325e-09	9.19021
ITGB2	0.0696751	5.86936	4.62923e-09	2.63746e-08	7.41177
DUSP18	0.0413973	5.86471	4.75996e-09	2.70797e-08	7.38467
C5AR1	0.0145711	5.86085	4.87142e-09	2.76338e-08	7.36214
SFRP1	0.0195084	-5.83122	5.81422e-09	3.28141e-08	7.18997
ALOX5AP	0.161568	5.79889	7.04557e-09	3.94126e-08	7.00309
IL27RA	0.0851984	-5.794	7.2524e-09	4.05286e-08	6.97494
CD70	0.0396357	-5.66033	1.58689e-08	8.58048e-08	6.21376
TFPI	0.642362	-5.63446	1.84292e-08	9.90215e-08	6.06847
GDF11	0.0338761	-5.57428	2.60333e-08	1.38039e-07	5.73306
SERPINE2	0.038357	-5.54347	3.1027e-08	1.63192e-07	5.56275
CALM1	1.01558	5.44606	5.37232e-08	2.76469e-07	5.03031
SEMA4C	0.0702011	-5.40162	6.8804e-08	3.49776e-07	4.79052
ADAM28	0.0416223	-5.18177	2.27593e-07	1.09835e-06	3.63285
LTBR	0.237925	-5.03436	4.94647e-07	2.29813e-06	2.8833
DCBLD2	0.193643	-4.98179	6.49148e-07	2.97666e-06	2.62119
FGF2	0.00409252	4.89066	1.03343e-06	4.62967e-06	2.17325
MST1R	0.0278891	4.88344	1.07187e-06	4.79272e-06	2.1381
F11R	0.312845	4.80495	1.58881e-06	6.96575e-06	1.75944
TMEM222	0.111861	-4.75683	2.01659e-06	8.75475e-06	1.53027
ITGB5	0.0629017	-4.68253	2.90129e-06	1.23324e-05	1.18098
COL6A2	0.0096152	4.66764	3.11876e-06	1.31785e-05	1.11162
CALM2	2.48078	-4.66352	3.1817e-06	1.34317e-05	1.09245
COL18A1	0.0466534	-4.62093	3.90705e-06	1.63352e-05	0.895496
PLXND1	0.0357535	4.61692	3.98292e-06	1.66336e-05	0.877057
FZD6	0.0841617	4.53546	5.86924e-06	2.40984e-05	0.505632
CD4	0.0114483	4.51193	6.5572e-06	2.67547e-05	0.399545
EPHB2	0.0332196	-4.43464	9.40154e-06	3.76945e-05	0.0549951
SEMA4B	0.177114	-4.43297	9.47443e-06	3.79662e-05	0.0476153
CALM3	0.562868	-4.39769	1.11465e-05	4.42903e-05	-0.107634
ITGAX	0.00934746	4.30746	1.68e-05	6.52581e-05	-0.499055
ITGAE	0.155763	-4.28158	1.88717e-05	7.2745e-05	-0.609874
FBLN1	0.0285953	-4.23487	2.32402e-05	8.86444e-05	-0.808155
CHRM3	0.0185438	-4.22753	2.40078e-05	9.13524e-05	-0.839083
GPIHBP1	0.00160967	4.22089	2.47239e-05	9.39161e-05	-0.867052
DCC	0.00456062	4.15534	3.29706e-05	0.000123154	-1.14075
A2M	0.0338166	4.0863	4.44519e-05	0.000163642	-1.42444
LTBP1	0.0222267	-4.02077	5.87805e-05	0.000212649	-1.68931
TIMP1	0.43592	4.00202	6.36255e-05	0.000229093	-1.76432
CD93	0.00808016	4.001	6.38993e-05	0.000230042	-1.76838
PTPRF	0.271196	3.97358	7.17007e-05	0.000255761	-1.87741
TNC	0.0594232	-3.94766	7.98983e-05	0.000283362	-1.9798
TIMP2	0.144666	3.94706	8.00982e-05	0.00028398	-1.98216
LTBP3	0.24794	-3.94046	8.23305e-05	0.000291428	-2.00815
THBS1	0.0207314	3.8361	0.000126394	0.000436399	-2.41285
CD40LG	0.00513062	3.80362	0.000144135	0.000492515	-2.53662
HLA-E	0.925382	3.77332	0.000162776	0.00055272	-2.65114
ALOX5	0.0541069	-3.7686	0.000165879	0.000562911	-2.66891
ROBO4	0.000865394	3.72435	0.000197773	0.000664637	-2.83429
VTCN1	0.0130989	-3.69196	0.00022468	0.00074837	-2.95411
ANGPTL2	0.00237061	3.59697	0.000324759	0.00106007	-3.29951
ZG16B	0.0166253	-3.58636	0.000338225	0.00110094	-3.33754
ACVRL1	0.00375633	3.53278	0.000414579	0.00133073	-3.52786
LGALS3BP	0.824129	3.53164	0.000416366	0.00133589	-3.53188
OCLN	0.0236255	3.51561	0.000442265	0.00141428	-3.58824
VANGL1	0.0300757	-3.41557	0.000641068	0.00199368	-3.93423
JAG1	0.0724921	-3.37318	0.00074816	0.00230603	-4.07784
CD27	0.0340119	-3.30368	0.000960325	0.00290507	-4.30944
ACVR2B	0.0231576	-3.28382	0.00103049	0.0031021	-4.37474
TRAF2	0.0699855	-3.25901	0.00112477	0.00336626	-4.45573
MST1	0.0192018	3.23165	0.00123799	0.00367978	-4.54437
COL13A1	0.00707813	-3.23123	0.00123983	0.00368328	-4.54575
CX3CL1	0.0230611	3.20662	0.00135068	0.00398751	-4.62481
TGM2	0.0930153	-3.17922	0.00148489	0.00435128	-4.71217
NRG2	0.00662751	-3.17506	0.00150629	0.00440526	-4.72535
SLIT2	0.00498067	3.1749	0.00150711	0.0044065	-4.72585
PIGF	0.138515	-3.16461	0.00156134	0.00455366	-4.75842
EBI3	0.00261238	3.15628	0.00160653	0.00467376	-4.78469
COL2A1	0.0113776	-3.13321	0.0017381	0.00501772	-4.85713
SCARB1	0.0341451	-3.09379	0.00198603	0.00566853	-4.97966
SEMA3B	0.251462	3.08761	0.00202775	0.00577824	-4.99875
GPC2	0.00950354	-3.08415	0.00205141	0.0058386	-5.00939
VLDLR	0.0948987	-3.06611	0.00217911	0.0061704	-5.06479
COL17A1	0.0073709	-3.05675	0.00224816	0.00634162	-5.09338
VCAM1	0.0259635	-3.05664	0.00224899	0.00634315	-5.09372
ITGA1	0.0437845	-3.02944	0.00246142	0.0068941	-5.17639
SEMA7A	0.00385163	3.00753	0.00264561	0.00736072	-5.2424
IL3RA	0.0041981	2.93134	0.0033889	0.00922054	-5.46834
PLXNC1	0.00600399	2.92218	0.00348997	0.00947345	-5.4951
SPINT1	0.462845	-2.90467	0.00369098	0.00996663	-5.54605
NID1	0.00730537	-2.88645	0.0039113	0.0105027	-5.59874
LAMB1	0.00894663	-2.8676	0.00415165	0.0110891	-5.65289
GNAI2	0.212401	-2.84102	0.00451344	0.0119904	-5.72867
TIE1	0.00180509	2.76843	0.00565152	0.0147541	-5.932
CCL3	0.0790503	2.76436	0.00572238	0.0149145	-5.94324
CDH2	0.00855116	-2.75107	0.00595943	0.0154832	-5.97984
COL3A1	0.030808	-2.74249	0.00611715	0.015854	-6.00338
AXL	0.0281386	2.73609	0.00623735	0.0161466	-6.0209
LRP1	0.0435041	-2.70768	0.0067964	0.0174614	-6.09813
LILRB2	0.00347272	2.66439	0.00773525	0.0196617	-6.21428
PTPRS	0.0912123	-2.65727	0.0079002	0.0200488	-6.23319
CCL26	0.00508578	-2.57992	0.00990788	0.0245538	-6.43552
SFTPC	1.13416	78.4058	0	0	2056.89
RNASE1	0.877535	66.7545	0	0	1624.36
SFTPD	0.529976	65.2059	0	0	1567.2
GAPDH	3.62219	-63.9087	0	0	1519.45
FOLR1	0.436044	60.6196	0	0	1399.09
ADIRF	0.486835	58.4497	0	0	1320.38
CLDN18	0.281102	57.9662	0	0	1302.93
SFTPA2	0.720663	56.5411	0	0	1251.71
SFTPA1	0.702294	56.5237	0	0	1251.09
SAT1	1.22798	54.1138	0	0	1165.28
CYP4B1	0.272428	53.195	0	0	1132.87
SFTA2	1.044	52.0939	0	0	1094.25
NAPSA	0.850976	51.9881	0	0	1090.56
ZFP36	0.831012	51.8698	0	0	1086.43
RPS18	4.301	-51.7436	0	0	1082.03
AGR3	0.512942	50.7425	0	0	1047.25
AGER	0.414427	50.6609	0	0	1044.42
SFTA1P	0.27242	49.4735	0	0	1003.52
SERPINA1	0.46432	47.6021	0	0	939.832
PEBP4	0.241894	47.5837	0	0	939.211
RPL37	3.70814	-47.3063	0	0	929.857
ISG15	1.8529	-47.0396	0	0	920.885
SFTPB	1.38941	46.763	0	0	911.606
TMSB10	4.05999	-45.8563	0	0	881.352
SLC39A8	0.284641	45.3408	0	0	864.268
GKN2	0.178856	45.2173	0	0	860.189
FOSB	0.455695	45.0233	0	0	853.794
SFTA3	0.50607	44.9728	0	0	852.13
CXCL2	0.357148	44.798	0	0	846.378
AQP4	0.244146	44.7178	0	0	843.745
PGC	0.324034	43.413	0	0	801.193
EMP2	0.774194	42.9517	0	0	786.295
SELENBP1	0.302953	42.9287	0	0	785.556
NFKBIA	0.808927	42.3491	0	0	766.955
TMSB4X	3.58261	42.1101	0	0	759.324
CXCL17	0.372912	42.0768	0	0	758.262
STMN1	1.6976	-41.3641	0	0	735.647
HLA-DRB5	0.292665	40.0019	1.56225e-307	8.45139e-305	692.998
PTMA	3.431	-39.8606	1.25179e-305	6.61064e-303	688.617
CAV2	0.341571	39.7584	2.96265e-304	1.52818e-301	685.454
TNNC1	0.208385	39.5311	3.31418e-301	1.67065e-298	678.438
MSLN	0.186204	39.0456	1.00014e-294	4.92956e-292	663.525
DUSP1	0.620339	38.767	4.98366e-291	2.40299e-288	655.016
WIF1	0.12823	38.6836	6.33052e-290	2.98747e-287	652.476
HBB	0.275051	38.1589	5.18994e-283	2.39819e-280	636.565
CYB5A	1.2758	38.1159	1.90264e-282	8.61234e-280	635.266
SUSD2	0.156867	37.6113	7.44888e-276	3.30432e-273	620.094
CADM1	0.141904	37.5467	5.15751e-275	2.24301e-272	618.161
CTSH	0.571098	37.4237	2.04581e-273	8.72617e-271	614.482
SLPI	1.15473	37.1156	1.99079e-269	8.33126e-267	605.304
VSIG2	0.129329	36.961	1.96246e-267	8.0606e-265	600.716
RPL35A	3.5225	-36.6789	8.26788e-264	3.33421e-261	592.375
MUC1	0.623185	36.6451	2.24431e-263	8.88907e-261	591.377
ABCA3	0.171241	36.4805	2.86511e-261	1.11488e-258	586.531
JUND	0.465001	36.3876	4.40151e-260	1.6832e-257	583.801
CLIC3	0.351381	36.2948	6.69374e-259	2.47445e-256	581.08
LRRK2	0.184919	35.9071	5.60799e-254	2.0391e-251	569.752
RGCC	0.271714	35.8806	1.21288e-253	4.33898e-251	568.981
TMEM243	0.2087	35.8457	3.35235e-253	1.18024e-250	567.965
DLC1	0.15128	35.7026	2.14717e-251	7.4413e-249	563.808
SOCS3	0.432265	35.5877	6.01369e-250	2.05205e-247	560.477
DHCR24	0.38811	35.4555	2.75555e-248	9.26031e-246	556.655
C16orf89	0.237169	35.3118	1.74822e-246	5.78739e-244	552.508
LMO7	0.429519	35.1507	1.8065e-244	5.89236e-242	547.873
SLC34A2	0.546486	34.9025	2.23259e-241	7.17666e-239	540.758
RRAD	0.138822	34.7312	2.98401e-239	9.45506e-237	535.866
IGFBP7	0.223453	34.5796	2.24363e-237	6.91163e-235	531.549
PDLIM2	0.203913	34.5336	8.31173e-237	2.5254e-234	530.24
CYSTM1	0.553597	34.4329	1.44873e-235	4.34226e-233	527.384
AQP1	0.232093	34.1061	1.49776e-231	4.37109e-229	518.147
CACNA2D2	0.0875756	34.0245	1.49597e-230	4.30917e-228	515.847
FXYD3	0.811353	33.7733	1.73515e-227	4.93406e-225	508.796
TMPRSS2	0.131856	33.5343	1.3815e-224	3.8787e-222	502.122
RGS16	0.203214	33.4272	2.7299e-223	7.56865e-221	499.14
TPI1	2.10811	-33.409	4.52771e-223	1.23981e-220	498.635
CDKN2A	1.1116	-33.2004	1.4819e-220	4.00836e-218	492.848
CD55	0.565417	33.0026	3.51633e-218	9.39664e-216	487.383
PIGR	0.193495	32.7928	1.13749e-215	3.00351e-213	481.608
SCGB3A1	0.317054	32.4775	6.38885e-212	1.66711e-209	472.982
NKX2-1	0.2341	31.6235	6.90492e-202	1.78083e-199	449.897
CCL18	0.218177	31.6183	7.93399e-202	2.02271e-199	449.758
LDLR	0.242012	31.5869	1.84266e-201	4.64433e-199	448.917
S100A9	1.73617	-31.5816	2.1224e-201	5.2893e-199	448.775
TUBB	1.57033	-31.0632	2.09423e-195	5.1611e-193	434.985
RPL11	3.74932	-30.9381	5.72468e-194	1.39531e-191	431.68
MARCKSL1	1.06007	-30.8458	6.53447e-193	1.57538e-190	429.247
RPS4Y1	0.44849	30.6434	1.33404e-190	3.18161e-188	423.933
RPS6	3.99698	-30.6044	3.70564e-190	8.74374e-188	422.913
NNMT	0.223308	30.5677	9.69156e-190	2.26272e-187	421.952
NACA	2.56215	-30.5545	1.36857e-189	3.16196e-187	421.607
HSP90AB1	2.10992	-30.4763	1.0561e-188	2.41487e-186	419.566
GPRC5A	0.622872	30.3609	2.14279e-187	4.84971e-185	416.558
MYL9	0.430428	30.3406	3.63541e-187	8.14478e-185	416.03
SYNE1	0.127463	30.3237	5.65391e-187	1.25404e-184	415.589
CYBRD1	0.13022	29.954	8.17341e-183	1.77732e-180	406.019
CPM	0.278157	29.9505	8.96078e-183	1.92961e-180	405.928
IFT57	0.472941	29.9472	9.75581e-183	2.08061e-180	405.843
SGMS2	0.174048	29.8129	3.09301e-181	6.53361e-179	402.39
HOPX	1.30367	29.6745	1.07993e-179	2.2597e-177	398.84
STEAP4	0.147971	29.5757	1.35472e-178	2.8082e-176	396.313
GADD45B	0.711132	29.5019	8.91552e-178	1.83098e-175	394.431
UPK3B	0.110098	29.487	1.3039e-177	2.65325e-175	394.051
SOX4	1.3427	-29.3852	1.74569e-176	3.51995e-174	391.459
RPL37A	3.38284	-29.3424	5.18417e-176	1.0359e-173	390.372
CD74	2.00343	29.2112	1.44776e-174	2.86709e-172	387.046
RPS8	3.45289	-29.2	1.92249e-174	3.77352e-172	386.763
UQCRH	1.76086	-29.1709	4.01824e-174	7.81794e-172	386.026
HBA2	0.152754	29.1619	5.03693e-174	9.7147e-172	385.8
PLA2G10	0.0948079	29.0177	1.92471e-172	3.68018e-170	382.161
GGTLC1	0.127235	28.8882	5.01081e-171	9.49912e-169	378.905
CLIC5	0.102282	28.812	3.39566e-170	6.3827e-168	376.994
MIR22HG	0.0745958	28.8109	3.48747e-170	6.50017e-168	376.967
MBIP	0.332021	28.5902	8.70531e-168	1.60903e-165	371.453
RPL23A	3.3825	-28.4279	4.93862e-166	9.05277e-164	367.419
FABP7	1.23017	-28.4083	8.02752e-166	1.45943e-163	366.934
LYZ	0.225567	28.3312	5.43528e-165	9.80118e-163	365.023
MID1IP1	0.222407	28.3257	6.22033e-165	1.11264e-162	364.888
LDHA	1.80493	-28.3163	7.86484e-165	1.39554e-162	364.654
MGLL	0.271498	28.2296	6.71024e-164	1.18121e-161	362.513
FOS	1.01761	27.9968	2.07129e-161	3.61743e-159	356.787
RNF145	0.384721	27.9896	2.47075e-161	4.28134e-159	356.611
CEACAM6	0.421251	27.9879	2.57472e-161	4.42692e-159	356.569
COL8A1	0.0790502	27.9283	1.11155e-160	1.89647e-158	355.108
EIF4EBP1	0.778375	-27.8196	1.59024e-159	2.69248e-157	352.451
RPS21	2.45254	-27.7904	3.24315e-159	5.44948e-157	351.739
FLRT3	0.124358	27.7819	3.99501e-159	6.66236e-157	351.531
NEDD9	0.287824	27.7093	2.34114e-158	3.8751e-156	349.765
S100A4	0.441591	27.6436	1.15914e-157	1.90442e-155	348.167
SDC4	0.645589	27.6203	2.04334e-157	3.33244e-155	347.6
RPS27A	3.54835	-27.6056	2.92241e-157	4.73131e-155	347.243
TUBA1B	1.9001	-27.5667	7.50639e-157	1.20646e-154	346.301
PTRF	0.213671	27.503	3.51812e-156	5.6138e-154	344.758
CSF3R	0.079848	27.4726	7.3482e-156	1.16416e-153	344.022
IFI6	1.35361	-27.4489	1.30342e-155	2.05034e-153	343.45
SPOCK2	0.149858	27.4431	1.50117e-155	2.34479e-153	343.309
SOCS2	0.151471	27.3148	3.31889e-154	5.14776e-152	340.216
AKAP13	0.326833	27.2349	2.27126e-153	3.49837e-151	338.295
STK17A	0.188871	27.2211	3.16675e-153	4.84403e-151	337.963
SOD3	0.0876996	27.174	9.80747e-153	1.48993e-150	336.834
SEPW1	1.06899	27.1249	3.18271e-152	4.80222e-150	335.659
RPL27	2.89182	-26.9975	6.71706e-151	1.00665e-148	332.613
PLLP	0.112088	26.9707	1.27317e-150	1.89523e-148	331.974
ABHD2	0.151685	26.952	1.9898e-150	2.94225e-148	331.528
RAB11FIP1	0.494419	26.7406	3.03771e-148	4.43267e-146	326.506
LAMP3	0.200008	26.7221	4.70125e-148	6.81528e-146	326.07
HSD17B6	0.0918074	26.7159	5.44899e-148	7.84797e-146	325.923
CA2	0.0925511	26.7096	6.32173e-148	9.04618e-146	325.774
KLF6	0.780039	26.5573	2.31709e-146	3.29443e-144	322.177
SCEL	0.128852	26.4975	9.47815e-146	1.33902e-143	320.77
CCT5	0.918918	-26.4121	7.05728e-145	9.90699e-143	318.765
C4BPA	0.189986	26.3885	1.22811e-144	1.71318e-142	318.212
RBPMS	0.147772	26.3609	2.34798e-144	3.23467e-142	317.565
GDI2	1.06535	-26.3093	7.86079e-144	1.07625e-141	316.358
HMGA1	0.936023	-26.1987	1.04383e-142	1.42038e-140	313.775
MAOA	0.13664	26.1952	1.13337e-142	1.53282e-140	313.693
HDAC2	0.874443	-26.1714	1.97422e-142	2.65383e-140	313.139
ALOX15B	0.086755	26.1217	6.28781e-142	8.40142e-140	311.982
SRP9	1.26234	-26.1023	9.87851e-142	1.31201e-139	311.531
RPL13A	3.82459	-26.0708	2.05478e-141	2.7128e-139	310.799
JUNB	0.960194	26.0462	3.63948e-141	4.77655e-139	310.228
ZNF385B	0.0830691	26.0178	7.036e-141	9.17991e-139	309.57
PSMA7	1.66824	-26.0054	9.38414e-141	1.21719e-138	309.282
ADRB2	0.0919304	26.0038	9.74125e-141	1.25617e-138	309.245
DUOX1	0.0853096	25.8833	1.58513e-139	2.03226e-137	306.459
CST3	1.32673	25.8579	2.85153e-139	3.63488e-137	305.873
TACC1	0.142838	25.8555	3.01333e-139	3.81918e-137	305.818
SDCBP	0.461512	25.8022	1.03278e-138	1.30153e-136	304.588
ITPKC	0.0970775	25.756	2.99112e-138	3.74819e-136	303.526
CSRNP1	0.112299	25.6947	1.22781e-137	1.52994e-135	302.115
ATP1A1	0.689354	25.619	6.98332e-137	8.65307e-135	300.379
DUOXA1	0.0757989	25.4585	2.74089e-135	3.37739e-133	296.715
RPL30	3.09745	-25.4474	3.53021e-135	4.31319e-133	296.462
TSPAN4	0.155695	25.4473	3.53922e-135	4.31319e-133	296.459
NPNT	0.0817858	25.3689	2.11174e-134	2.55947e-132	294.676
VEPH1	0.0687329	25.3425	3.8524e-134	4.64382e-132	294.075
SCD	0.147243	25.2908	1.24655e-133	1.49451e-131	292.903
IFI16	0.891696	-25.2363	4.29457e-133	5.12116e-131	291.667
C11orf96	0.073276	25.1928	1.14937e-132	1.36326e-130	290.684
HLA-DPB1	0.911165	25.1354	4.21448e-132	4.9722e-130	289.387
SUB1	1.60364	-25.1002	9.32047e-132	1.0938e-129	288.594
APOC1	0.396308	25.0841	1.34082e-131	1.56523e-129	288.231
TMEM125	0.249823	25.0836	1.35587e-131	1.57451e-129	288.22
C1orf167	0.0675729	25.0674	1.95437e-131	2.2577e-129	287.855
CELF2	0.154693	25.0062	7.76045e-131	8.91849e-129	286.478
NEDD4L	0.285455	24.7835	1.14214e-128	1.3058e-126	281.494
PARM1	0.0782161	24.781	1.20788e-128	1.37388e-126	281.438
SDPR	0.1318	24.7461	2.63614e-128	2.98314e-126	280.659
GLS	0.174658	24.7435	2.79027e-128	3.14153e-126	280.602
KCNJ15	0.0655387	24.6989	7.5544e-128	8.46246e-126	279.607
CCT3	0.917068	-24.691	8.99281e-128	1.00231e-125	279.433
CCL2	0.162575	24.5894	8.62377e-127	9.52314e-125	277.176
STOM	0.239255	24.5893	8.63007e-127	9.52314e-125	277.175
MMP28	0.0551129	24.5619	1.58757e-126	1.74318e-124	276.567
HN1	1.04974	-24.4183	3.80936e-125	4.16215e-123	273.394
PTGES3	1.29475	-24.3339	2.44817e-124	2.66178e-122	271.536
FILIP1	0.0829255	24.2701	9.94797e-124	1.07632e-121	270.136
TNS1	0.145453	24.1721	8.53225e-123	9.14228e-121	267.99
RPL19	3.47511	-24.0815	6.18869e-122	6.59929e-120	266.012
NPC2	1.45396	24.0653	8.82175e-122	9.36203e-120	265.658
SECISBP2L	0.110576	24.0628	9.31444e-122	9.83782e-120	265.604
ILF2	0.958606	-23.9107	2.55156e-120	2.68217e-118	262.299
GGT1	0.075489	23.8697	6.20654e-120	6.49345e-118	261.411
NME1	0.796495	-23.7854	3.85119e-119	4.01031e-117	259.589
AHCYL2	0.0878736	23.7621	6.37237e-119	6.60463e-117	259.086
TSPAN13	0.558155	23.7421	9.81311e-119	1.01235e-116	258.655
RPS2	3.5016	-23.7263	1.37875e-118	1.40924e-116	258.316
C1orf116	0.123875	23.6822	3.569e-118	3.63121e-116	257.366
ANKRD29	0.124004	23.677	3.99017e-118	4.04119e-116	257.255
HSPE1	1.45731	-23.657	6.14049e-118	6.19073e-116	256.824
BMP2	0.0720039	23.6214	1.31888e-117	1.32365e-115	256.061
SNRPB	1.15195	-23.6143	1.53753e-117	1.53615e-115	255.908
RPS7	2.87231	-23.5799	3.21819e-117	3.20087e-115	255.17
ENO1	2.05459	-23.5537	5.64428e-117	5.58885e-115	254.61
IGKC	1.65555	-23.531	9.18966e-117	9.05897e-115	254.123
RPLP2	3.57046	-23.5198	1.16674e-116	1.14505e-114	253.885
TACC2	0.194209	23.404	1.38608e-115	1.35433e-113	251.414
EFEMP1	0.177518	23.3648	3.20044e-115	3.11341e-113	250.578
ALDH1A1	0.0855657	23.295	1.41391e-114	1.3635e-112	249.095
RAN	1.50742	-23.2767	2.08298e-114	2.00002e-112	248.708
MSN	0.267023	23.2725	2.27715e-114	2.17703e-112	248.62
SLC22A31	0.0919993	23.2161	7.53759e-114	7.17527e-112	247.425
FKBP4	0.617846	-23.1954	1.16942e-113	1.10845e-111	246.986
SERBP1	1.13767	-23.1586	2.54505e-113	2.4021e-111	246.21
RND1	0.144443	23.1278	4.88535e-113	4.5914e-111	245.559
SEPP1	0.76315	23.1121	6.80731e-113	6.37072e-111	245.228
ANXA3	0.296352	23.1029	8.26773e-113	7.70497e-111	245.034
HMGB3	0.83013	-23.0842	1.22637e-112	1.13811e-110	244.64
ALDOA	1.87478	-23.0827	1.26528e-112	1.16933e-110	244.609
TPM2	0.573239	-23.0527	2.38069e-112	2.19103e-110	243.978
DDIT4	0.88397	-23.0306	3.79614e-112	3.47927e-110	243.512
HPCAL1	0.296768	23.0296	3.87462e-112	3.53659e-110	243.492
RCAN1	0.0833561	23.0226	4.48861e-112	4.08022e-110	243.345
TPPP3	0.139772	22.9862	9.65197e-112	8.73799e-110	242.58
METTL7A	0.10566	22.9828	1.03676e-111	9.34768e-110	242.509
RTKN2	0.129246	22.9291	3.20226e-111	2.87556e-109	241.383
RPL31	3.19816	-22.9008	5.79084e-111	5.17907e-109	240.792
HLA-DQA1	0.23156	22.8755	9.84984e-111	8.77387e-109	240.262
NR4A1	0.289191	22.8707	1.08949e-110	9.66594e-109	240.161
FTL	3.58086	22.7858	6.41523e-110	5.66892e-108	238.391
MAST4	0.0851102	22.751	1.327e-109	1.16797e-107	237.666
SNX25	0.0829435	22.6841	5.34481e-109	4.68569e-107	236.275
FAM129B	0.205126	22.638	1.39253e-108	1.216e-106	235.319
PARP1	0.772017	-22.6274	1.7337e-108	1.50798e-106	235.1
RPS17	3.09616	-22.6159	2.19993e-108	1.90603e-106	234.863
AC079630.4	0.0517684	22.567	6.06693e-108	5.23597e-106	233.85
ASAH1	0.641329	22.5559	7.62551e-108	6.55558e-106	233.622
MFSD2A	0.115002	22.4734	4.192e-107	3.5899e-105	231.921
TNFSF10	0.823759	-22.4407	8.23106e-107	6.97963e-105	231.247
FOXA2	0.0473653	22.4406	8.24465e-107	6.97963e-105	231.245
PLA2G4F	0.0330302	22.4076	1.62868e-106	1.37354e-104	230.566
LPCAT1	0.437119	22.3773	3.037e-106	2.55154e-104	229.944
ETV1	0.0794765	22.3707	3.48006e-106	2.91274e-104	229.808
CTSE	0.23992	22.3589	4.43397e-106	3.69719e-104	229.566
EGR1	0.503336	22.3162	1.06468e-105	8.84438e-104	228.692
RPS19	3.83703	-22.2914	1.77051e-105	1.46529e-103	228.184
DMBT1	0.0925539	22.2836	2.07844e-105	1.71375e-103	228.024
SNRPE	0.977578	-22.2682	2.84656e-105	2.3384e-103	227.71
NGFRAP1	0.669975	22.2549	3.741e-105	3.06182e-103	227.437
DMKN	0.286658	22.2399	5.07743e-105	4.14034e-103	227.133
HSPD1	0.934075	-22.1085	7.41683e-104	6.02583e-102	224.456
CD38	0.0742668	22.0895	1.09208e-103	8.84027e-102	224.07
FHL1	0.0556166	22.0114	5.34018e-103	4.3071e-101	222.486
PDLIM1	0.458177	21.9532	1.73446e-102	1.39385e-100	221.31
TRIB1	0.244397	21.8964	5.4626e-102	4.37403e-100	220.165
TSPAN3	0.346309	21.8571	1.20694e-101	9.6295e-100	219.374
NRGN	0.0747776	21.6642	5.81404e-100	4.62206e-98	215.506
DRAM1	0.181845	21.6602	6.30128e-100	4.99152e-98	215.426
PFKP	0.534294	-21.6559	6.86826e-100	5.42128e-98	215.34
MS4A15	0.0544369	21.5797	3.14971e-99	2.47732e-97	213.82
ZFP36L1	0.704517	21.5489	5.81906e-99	4.56066e-97	213.208
PHACTR1	0.0560697	21.5008	1.51328e-98	1.18185e-96	212.254
KYNU	0.460282	-21.4774	2.41315e-98	1.87803e-96	211.788
FABP4	0.0482139	21.4766	2.44874e-98	1.89906e-96	211.773
SNRPD1	1.00754	-21.4538	3.8551e-98	2.9793e-96	211.321
EZR	0.881842	21.4444	4.64042e-98	3.56327e-96	211.136
ITGB6	0.303814	21.4444	4.64286e-98	3.56327e-96	211.135
PFDN2	0.976075	-21.431	6.0535e-98	4.62988e-96	210.87
MAD2L2	0.456088	-21.4195	7.61502e-98	5.80416e-96	210.641
ALCAM	0.226671	21.3122	6.35088e-97	4.82406e-95	208.524
FABP5	0.356822	21.2737	1.35613e-96	1.02659e-94	207.767
AZGP1	0.739902	-21.266	1.57973e-96	1.19178e-94	207.615
MACROD2	0.103245	21.2531	2.03692e-96	1.53149e-94	207.361
RPS15A	3.22045	-21.2409	2.58887e-96	1.9399e-94	207.122
F3	0.26491	21.2243	3.5892e-96	2.68042e-94	206.796
RP11-259K15.2	0.0617271	21.2113	4.63538e-96	3.45009e-94	206.541
UBE2C	0.686902	-21.2077	4.97046e-96	3.68712e-94	206.471
CAT	0.344387	21.1494	1.56328e-95	1.15578e-93	205.328
HSP90AA1	2.02172	-21.1473	1.62797e-95	1.19961e-93	205.287
NFKBIZ	0.206485	21.1446	1.71592e-95	1.26023e-93	205.235
ATP5C1	1.00807	-21.0694	7.48878e-95	5.48189e-93	203.764
RANBP1	1.05256	-21.0163	2.11039e-94	1.53975e-92	202.73
PSMD4	0.799245	-20.9893	3.56927e-94	2.59562e-92	202.206
SPTBN1	0.253195	20.958	6.57051e-94	4.76255e-92	201.597
SLC26A9	0.0374156	20.9013	1.97973e-93	1.4303e-91	200.497
RPL27A	3.31337	-20.8559	4.76995e-93	3.43498e-91	199.619
BTG3	0.454071	20.7885	1.75766e-92	1.26165e-90	198.318
SCGB1A1	0.091892	20.7618	2.94645e-92	2.10814e-90	197.802
CITED2	0.425866	20.7602	3.04033e-92	2.16831e-90	197.771
GNAQ	0.143592	20.7537	3.44119e-92	2.44634e-90	197.647
FBP1	0.240237	20.7326	5.16944e-92	3.6632e-90	197.241
CCT2	0.686037	-20.7309	5.35042e-92	3.77937e-90	197.207
HLA-DQB1	0.342966	20.7245	6.04341e-92	4.24186e-90	197.085
LIMCH1	0.355557	20.7171	6.97776e-92	4.88223e-90	196.942
FAM105A	0.134366	20.6709	1.6968e-91	1.18349e-89	196.055
RBM17	0.68741	-20.6639	1.94184e-91	1.35015e-89	195.921
TUBB2B	0.515541	-20.6557	2.27294e-91	1.57543e-89	195.763
WFS1	0.0757964	20.5452	1.89344e-90	1.3083e-88	193.648
RPL36	2.97124	-20.5186	3.1493e-90	2.1693e-88	193.141
RASGRF1	0.0460806	20.5181	3.17946e-90	2.18329e-88	193.131
GJA1	0.205876	20.4578	1.00425e-89	6.87474e-88	191.983
S100A6	3.17385	20.3812	4.318e-89	2.94687e-87	190.528
PHYHD1	0.0701725	20.3239	1.28042e-88	8.68492e-87	189.444
SULT1A1	0.125451	20.3237	1.28502e-88	8.68958e-87	189.44
SBDS	0.362031	20.2869	2.58234e-88	1.74092e-86	188.744
RBM8A	1.0273	-20.2741	3.28559e-88	2.20831e-86	188.503
RHOBTB2	0.0939159	20.2423	5.99356e-88	4.01623e-86	187.904
RBP1	0.703094	-20.2372	6.60618e-88	4.41341e-86	187.807
CREB3L1	0.0408969	20.2353	6.83851e-88	4.5549e-86	187.772
FBL	0.717004	-20.2096	1.11168e-87	7.38236e-86	187.287
ITM2B	1.08756	20.1889	1.64346e-87	1.08812e-85	186.897
UBE2L6	0.775515	-20.1329	4.7168e-87	3.11365e-85	185.845
CACYBP	0.68484	-20.1242	5.54893e-87	3.65208e-85	185.683
MT-ND3	1.98601	20.1135	6.7844e-87	4.45201e-85	185.483
RPS15	3.31506	-20.0865	1.12794e-86	7.37987e-85	184.975
PA2G4	0.801138	-20.0344	2.99027e-86	1.95071e-84	184.003
PLA2G1B	0.0491411	20.02	3.91674e-86	2.54761e-84	183.733
CFL2	0.0980429	20.0147	4.3256e-86	2.80532e-84	183.634
CLU	0.187478	20.0133	4.44318e-86	2.87317e-84	183.608
FAM177A1	0.490643	19.9818	8.00031e-86	5.15834e-84	183.021
MLPH	0.203215	19.9015	3.57563e-85	2.29876e-83	181.527
BCAT1	0.0639352	19.8906	4.38125e-85	2.80856e-83	181.325
BTF3L4	0.665482	-19.8592	7.85878e-85	5.00884e-83	180.742
EHF	0.591755	-19.8383	1.15826e-84	7.3611e-83	180.355
ZBTB16	0.0587937	19.8305	1.33967e-84	8.48969e-83	180.209
CHIA	0.0274319	19.7653	4.48004e-84	2.83098e-82	179.005
RPS12	3.87805	-19.7214	1.00976e-83	6.36266e-82	178.194
KLF13	0.114315	19.6821	2.08583e-83	1.31058e-81	177.471
UBL3	0.150559	19.6753	2.36362e-83	1.48093e-81	177.346
SLC16A5	0.0404872	19.623	6.19462e-83	3.87033e-81	176.385
WWC2	0.0898997	19.6104	7.80592e-83	4.86335e-81	176.154
RPL18A	3.21342	-19.6007	9.32399e-83	5.79288e-81	175.977
OLA1	0.554611	-19.6004	9.37674e-83	5.80939e-81	175.971
DSP	0.396751	-19.5909	1.11697e-82	6.90096e-81	175.797
AK2	0.727641	-19.59	1.13535e-82	6.99503e-81	175.78
ATF3	0.360288	19.5397	2.85615e-82	1.75483e-80	174.86
C12orf49	0.188761	19.5371	2.99585e-82	1.83558e-80	174.813
RPL32	3.38356	-19.5272	3.59118e-82	2.19428e-80	174.632
PFDN4	0.611474	-19.5036	5.52987e-82	3.36458e-80	174.201
PTPN13	0.0675224	19.5036	5.53685e-82	3.36458e-80	174.2
CCT4	0.709534	-19.4892	7.20489e-82	4.36624e-80	173.937
SFN	0.690312	19.4711	1.00325e-81	6.06325e-80	173.607
HSPA1A	1.25872	-19.4676	1.06812e-81	6.43772e-80	173.544
IDH2	0.692443	-19.4524	1.40993e-81	8.47487e-80	173.267
ALPL	0.147748	19.3965	3.90605e-81	2.34152e-79	172.251
ETS2	0.198796	19.3707	6.2473e-81	3.73491e-79	171.783
SERPINF2	0.0739346	19.3664	6.75913e-81	4.03004e-79	171.704
CSF3	0.0369259	19.3078	1.95968e-80	1.1653e-78	170.642
EHD2	0.0920688	19.2967	2.39646e-80	1.42122e-78	170.442
MX1	0.503973	-19.294	2.51703e-80	1.48874e-78	170.393
RPS27	3.78967	-19.2861	2.90424e-80	1.71319e-78	170.25
TAGLN	0.0901993	19.2562	4.98559e-80	2.93317e-78	169.711
NOC2L	0.403617	-19.2436	6.26261e-80	3.67473e-78	169.483
SNX30	0.0710849	19.2276	8.3681e-80	4.89721e-78	169.194
XRCC5	0.805883	-19.2226	9.15673e-80	5.34464e-78	169.104
RPL8	3.40467	-19.2003	1.37014e-79	7.97629e-78	168.702
SHROOM3	0.104491	19.1451	3.70676e-79	2.15225e-77	167.71
MAGI3	0.0898335	19.1233	5.48061e-79	3.17389e-77	167.32
LGI3	0.0251745	19.1171	6.13694e-79	3.54472e-77	167.207
DPYSL2	0.196142	19.0564	1.82198e-78	1.04965e-76	166.121
CD59	0.858619	19.0409	2.4072e-78	1.3832e-76	165.844
BRIX1	0.46113	-19.0337	2.73742e-78	1.56889e-76	165.715
PAFAH1B3	0.442217	-19.016	3.76243e-78	2.15079e-76	165.398
NDUFS6	1.18049	-19.0099	4.19756e-78	2.39337e-76	165.289
RILP	0.0955828	18.8663	5.43312e-77	3.08991e-75	162.735
POLR2L	1.30299	18.8089	1.50316e-76	8.52687e-75	161.72
HLA-DOA	0.0498619	18.7922	2.02322e-76	1.14477e-74	161.424
PPP1CB	0.883038	-18.7841	2.33243e-76	1.31637e-74	161.282
RP11-295G20.2	0.379653	-18.7476	4.4506e-76	2.50544e-74	160.638
RPS10	1.92865	-18.7414	4.96601e-76	2.78851e-74	160.528
CHP1	0.248474	18.7342	5.63976e-76	3.15883e-74	160.401
ABRACL	0.698522	-18.7221	6.98222e-76	3.9009e-74	160.189
RARRES3	0.85036	18.6986	1.05721e-75	5.8917e-74	159.775
DUSP23	0.941098	-18.6911	1.20782e-75	6.70334e-74	159.642
KLF5	0.155855	18.691	1.2089e-75	6.70334e-74	159.641
YBX1	1.95331	-18.6864	1.31041e-75	7.23005e-74	159.561
CBX1	0.459501	-18.6276	3.6938e-75	2.03296e-73	158.527
RPL28	3.24147	-18.6127	4.80002e-75	2.63526e-73	158.266
HLA-DPA1	0.850517	18.5618	1.17188e-74	6.41786e-73	157.376
IFI27	2.38632	-18.5467	1.52728e-74	8.34361e-73	157.112
SYNPO	0.0523308	18.5268	2.16366e-74	1.17911e-72	156.764
ACADL	0.0386643	18.5215	2.37155e-74	1.28924e-72	156.673
SCTR	0.0301849	18.5076	3.02229e-74	1.63898e-72	156.431
UBXN4	0.878883	-18.505	3.1623e-74	1.71073e-72	156.386
UBTD1	0.0783359	18.4734	5.49844e-74	2.96729e-72	155.834
TCP1	0.670139	-18.3978	2.05082e-73	1.10406e-71	154.521
UNC13B	0.0528377	18.3893	2.37568e-73	1.27585e-71	154.375
NAP1L1	1.22248	-18.3622	3.80761e-73	2.03992e-71	153.904
NIFK	0.473042	-18.329	6.77333e-73	3.62006e-71	153.33
LSM2	0.648819	-18.3145	8.69629e-73	4.63663e-71	153.081
MAL2	0.47573	18.3119	9.10402e-73	4.84238e-71	153.035
CCND2	0.0592449	18.2841	1.47249e-72	7.81336e-71	152.556
CEBPD	0.277994	18.2337	3.51696e-72	1.86172e-70	151.687
FRMD4B	0.0819661	18.2047	5.80083e-72	3.06339e-70	151.188
UTRN	0.143827	18.2025	6.02289e-72	3.1731e-70	151.151
PKM	1.42514	-18.185	8.14289e-72	4.27984e-70	150.85
SRPK1	0.380152	-18.1497	1.49385e-71	7.83299e-70	150.245
RPS16	3.192	-18.0786	5.05965e-71	2.64677e-69	149.029
TIMP3	0.251357	18.078	5.11116e-71	2.66743e-69	149.019
PAPSS2	0.0617975	18.0492	8.36783e-71	4.35677e-69	148.527
LMNA	0.922137	18.005	1.77748e-70	9.23291e-69	147.776
DSTN	1.63114	18.0011	1.90228e-70	9.85809e-69	147.708
ANP32E	0.511364	-17.9948	2.11576e-70	1.09388e-68	147.602
FAM162A	0.645543	-17.9897	2.30908e-70	1.19106e-68	147.515
ACP5	0.131458	17.9722	3.11263e-70	1.60181e-68	147.217
RPS6KA3	0.0824615	17.9532	4.30209e-70	2.2088e-68	146.895
KLK11	0.0552319	17.9373	5.634e-70	2.88596e-68	146.626
ARHGEF26	0.0785531	17.9357	5.79227e-70	2.9602e-68	146.598
RARRES2	0.14809	17.9252	6.92595e-70	3.53144e-68	146.42
ATP11A	0.196509	17.9191	7.6816e-70	3.90775e-68	146.317
KIF1C	0.0907634	17.9021	1.02457e-69	5.2002e-68	146.029
FASN	0.192571	17.8799	1.4943e-69	7.56701e-68	145.653
TUBA1A	1.19607	-17.873	1.67923e-69	8.48412e-68	145.537
MYL12B	1.38064	17.8684	1.81358e-69	9.14208e-68	145.46
EDEM1	0.10697	17.8582	2.15592e-69	1.08431e-67	145.288
MT-ND1	2.24454	17.8497	2.4905e-69	1.24976e-67	145.144
PLS3	0.223599	17.834	3.24586e-69	1.62147e-67	144.88
COL12A1	0.0385463	17.8172	4.31255e-69	2.14949e-67	144.596
PERP	1.11191	-17.8068	5.14892e-69	2.56061e-67	144.42
IGLC2	0.454821	-17.7947	6.31086e-69	3.13143e-67	144.217
MECOM	0.0741012	17.78	8.09194e-69	4.00623e-67	143.969
TTN	0.0266222	17.7742	8.91512e-69	4.40395e-67	143.872
DDX18	0.625597	-17.7629	1.07897e-68	5.31811e-67	143.682
RPS11	2.67555	-17.7596	1.14037e-68	5.60831e-67	143.627
TXN	2.04982	-17.7183	2.2867e-68	1.1221e-66	142.933
WWC3	0.0515299	17.7119	2.54649e-68	1.24682e-66	142.826
TSN	0.448353	-17.7074	2.74813e-68	1.34259e-66	142.75
ANXA5	0.473766	17.663	5.78704e-68	2.82102e-66	142.008
PIP5K1B	0.0772692	17.6566	6.44335e-68	3.13407e-66	141.9
ITLN2	0.0375953	17.6279	1.04167e-67	5.05562e-66	141.422
TMEM63B	0.141649	17.5841	2.16901e-67	1.05041e-65	140.69
WTIP	0.0473848	17.5816	2.26038e-67	1.09227e-65	140.649
ID1	0.521614	17.5784	2.38331e-67	1.14917e-65	140.596
IFI44	0.366252	-17.5184	6.4846e-67	3.11992e-65	139.598
RFX2	0.0597029	17.4594	1.73044e-66	8.30763e-65	138.62
PSMA4	1.02235	-17.4548	1.86767e-66	8.94707e-65	138.544
ZDHHC3	0.206906	17.4537	1.90169e-66	9.09042e-65	138.526
TXNDC11	0.103474	17.4333	2.66861e-66	1.2729e-64	138.188
PAICS	0.285481	-17.4288	2.87359e-66	1.36773e-64	138.114
DEK	0.84603	-17.4232	3.15467e-66	1.4983e-64	138.021
AC090616.2	0.031429	17.4152	3.60042e-66	1.70635e-64	137.89
BRI3	0.135239	17.4026	4.43839e-66	2.09901e-64	137.681
NR0B2	0.0310593	17.3891	5.54385e-66	2.61623e-64	137.459
RNF128	0.0256223	17.3866	5.77917e-66	2.72149e-64	137.418
PARD6B	0.152729	17.3389	1.27131e-65	5.97408e-64	136.632
HSD17B11	0.305423	17.3313	1.44154e-65	6.7597e-64	136.507
PXMP4	0.060041	17.3247	1.60554e-65	7.51284e-64	136.399
KDM6B	0.107902	17.3197	1.74384e-65	8.1428e-64	136.317
NCL	0.832669	-17.3069	2.15577e-65	1.00452e-63	136.106
NUDT5	0.593701	-17.2721	3.81945e-65	1.77601e-63	135.535
MAFF	0.101228	17.245	5.96614e-65	2.76839e-63	135.091
GPM6A	0.0368045	17.231	7.50108e-65	3.47336e-63	134.863
PPP2CB	0.162692	17.2235	8.48272e-65	3.91972e-63	134.74
RPL4	2.00079	-17.216	9.6013e-65	4.42738e-63	134.617
RPL18	2.98939	-17.2028	1.19177e-64	5.4841e-63	134.401
MRPL9	0.462471	-17.1871	1.54131e-64	7.07791e-63	134.145
CGNL1	0.0622909	17.1638	2.25507e-64	1.03342e-62	133.765
IL6ST	0.199115	17.1557	2.57272e-64	1.17655e-62	133.634
AHNAK	0.317999	17.1436	3.13675e-64	1.43155e-62	133.436
H2AFZ	1.18001	-17.1377	3.45162e-64	1.57201e-62	133.341
EIF3E	1.27579	-17.1352	3.59619e-64	1.6345e-62	133.3
EIF5A	0.77492	-17.129	3.98388e-64	1.807e-62	133.198
MRPL47	0.505884	-17.1134	5.13273e-64	2.32335e-62	132.946
SERINC2	0.601212	-17.0874	7.85098e-64	3.54653e-62	132.522
PDPN	0.0567449	17.0764	9.38282e-64	4.2299e-62	132.344
IMP4	0.514238	-17.0703	1.03645e-63	4.66299e-62	132.245
RPL12	3.31642	-17.0613	1.19886e-63	5.38272e-62	132.1
SLC27A3	0.0920534	17.0453	1.55494e-63	6.96741e-62	131.841
NFATC3	0.192531	17.0339	1.87177e-63	8.37012e-62	131.656
PRKCDBP	0.0848325	17.0324	1.91949e-63	8.56626e-62	131.631
TNFRSF18	0.30242	-17.03	1.99583e-63	8.88904e-62	131.592
MT-CYB	2.53532	17.0248	2.1698e-63	9.64451e-62	131.509
SSB	0.712972	-17.0037	3.0581e-63	1.35657e-61	131.167
TPD52L1	0.485035	-16.9863	4.05273e-63	1.7942e-61	130.886
PABPC1	1.41104	-16.9747	4.89023e-63	2.16066e-61	130.699
SPARC	0.0919827	16.9646	5.7546e-63	2.53751e-61	130.537
EIF1AY	0.0946799	16.9163	1.25678e-62	5.53081e-61	129.758
CRTAC1	0.0426626	16.8976	1.69856e-62	7.4602e-61	129.458
PSIP1	0.391421	-16.8646	2.89221e-62	1.26777e-60	128.927
HBA1	0.0594384	16.8624	2.99466e-62	1.31009e-60	128.893
LMO3	0.199064	16.8522	3.53247e-62	1.54232e-60	128.728
SNRPD2	1.46346	-16.842	4.16131e-62	1.81332e-60	128.565
GNB2L1	2.6252	-16.8331	4.79847e-62	2.08686e-60	128.423
MARCKS	0.382975	-16.829	5.12775e-62	2.2257e-60	128.357
RPL5	2.56152	-16.8045	7.5927e-62	3.28918e-60	127.965
RPLP0	2.41325	-16.7958	8.74015e-62	3.77888e-60	127.825
TMEM164	0.047345	16.7921	9.26097e-62	3.99627e-60	127.767
TPM3	0.933873	-16.788	9.89529e-62	4.2617e-60	127.701
CDKL5	0.0318967	16.7468	1.91557e-61	8.23398e-60	127.043
OAS1	0.292582	-16.7446	1.98282e-61	8.50658e-60	127.009
MBNL1	0.278217	16.7419	2.06866e-61	8.85768e-60	126.966
PIGA	0.0616287	16.7328	2.39611e-61	1.024e-59	126.82
DAPK2	0.109273	16.7264	2.65031e-61	1.13046e-59	126.719
GSAP	0.0634815	16.7044	3.77003e-61	1.60498e-59	126.368
MTHFD2	0.336906	-16.6828	5.31505e-61	2.25839e-59	126.026
PLXNA2	0.0350154	16.6046	1.84605e-60	7.82894e-59	124.785
IFI44L	0.357158	-16.5665	3.3749e-60	1.42853e-58	124.184
GTPBP4	0.396341	-16.5478	4.54215e-60	1.91895e-58	123.888
GANC	0.0503217	16.5454	4.71694e-60	1.989e-58	123.85
PDE4D	0.0612231	16.5176	7.31872e-60	3.08025e-58	123.413
MT-ND4	2.8429	16.5166	7.42744e-60	3.11935e-58	123.398
PRAME	0.214303	-16.4689	1.57772e-59	6.60262e-58	122.647
PDXK	0.225561	16.4574	1.89042e-59	7.89634e-58	122.467
HLA-DRB1	1.19618	16.4229	3.25529e-59	1.35614e-57	121.925
FKBP1B	0.0308748	16.4228	3.25889e-59	1.35614e-57	121.924
TOMM20	0.765398	-16.4151	3.67601e-59	1.52685e-57	121.804
PHGDH	0.29816	-16.3926	5.23911e-59	2.17203e-57	121.451
SAT2	0.199395	16.3774	6.64787e-59	2.75093e-57	121.214
BEX4	0.155442	16.3772	6.67058e-59	2.75519e-57	121.21
MYL12A	1.35868	16.3609	8.60796e-59	3.54878e-57	120.956
RPS26	1.68066	-16.3384	1.22424e-58	5.03777e-57	120.605
NUCKS1	1.07451	-16.2975	2.32081e-58	9.53252e-57	119.968
MIF	1.34175	-16.2959	2.37731e-58	9.74655e-57	119.944
GSTP1	2.30621	16.2895	2.62605e-58	1.07465e-56	119.845
TMEM41B	0.179534	16.282	2.95549e-58	1.20723e-56	119.727
PHB	0.726788	-16.2649	3.85495e-58	1.57174e-56	119.462
FOSL1	0.0439049	16.2572	4.35048e-58	1.77052e-56	119.342
DAB2	0.0384094	16.2121	8.76153e-58	3.55917e-56	118.644
NDNF	0.0971779	16.2034	1.00423e-57	4.072e-56	118.508
CDK4	0.492301	-16.2016	1.03242e-57	4.17867e-56	118.481
SLC22A3	0.0394105	16.1971	1.10692e-57	4.47205e-56	118.411
AURKAIP1	1.09011	-16.1552	2.11865e-57	8.54395e-56	117.765
DPY30	0.888913	-16.1383	2.75453e-57	1.10881e-55	117.503
ALDH2	0.385705	16.1277	3.24225e-57	1.30277e-55	117.341
COL4A3	0.0602186	16.1038	4.68835e-57	1.88043e-55	116.973
HYAL1	0.0416178	16.0995	5.01108e-57	2.00624e-55	116.907
GBP1	0.649574	-16.0856	6.21482e-57	2.48369e-55	116.692
VPS72	0.3489	-16.0619	8.94864e-57	3.5698e-55	116.329
RIC3	0.0350015	16.05	1.07582e-56	4.28051e-55	116.146
RPS13	2.92902	-16.0499	1.07688e-56	4.28051e-55	116.145
C5orf38	0.1464	16.0471	1.12401e-56	4.45986e-55	116.102
NOP56	0.370746	-16.041	1.23544e-56	4.89324e-55	116.008
PCDH9	0.0227634	16.026	1.55473e-56	6.14686e-55	115.779
SMC2	0.319453	-15.9931	2.57642e-56	1.01682e-54	115.276
NTN4	0.0951677	15.9533	4.74425e-56	1.86574e-54	114.667
RARRES1	0.522282	-15.9474	5.19624e-56	2.03987e-54	114.577
ICAM4	0.062924	15.9418	5.65863e-56	2.21746e-54	114.492
ARHGAP29	0.0662883	15.9404	5.77963e-56	2.26089e-54	114.471
ABLIM1	0.121573	15.9356	6.22306e-56	2.43006e-54	114.397
CST6	0.292746	15.9224	7.61227e-56	2.96731e-54	114.196
HNRNPA3	0.743271	-15.9135	8.72765e-56	3.39613e-54	114.06
PSMD8	0.878897	-15.8969	1.12351e-55	4.36417e-54	113.808
TRAPPC1	0.543868	15.8892	1.26465e-55	4.89527e-54	113.691
DNAJA1	1.11008	-15.8504	2.28384e-55	8.82501e-54	113.102
ATP8A2	0.0176427	15.821	3.57023e-55	1.37718e-53	112.657
C12orf57	0.863152	-15.8194	3.65698e-55	1.40819e-53	112.633
TMEM245	0.16328	15.8169	3.80215e-55	1.46155e-53	112.594
NOP58	0.447528	-15.8027	4.71504e-55	1.80933e-53	112.38
CLIC2	0.0730749	15.7988	5.00352e-55	1.91672e-53	112.32
MZT2A	0.641415	-15.7908	5.64696e-55	2.15948e-53	112.2
PSMB1	1.20726	-15.7698	7.76869e-55	2.96574e-53	111.882
COA6	0.386623	-15.7485	1.07185e-54	4.08481e-53	111.561
HOXC9	0.225101	-15.7255	1.51743e-54	5.773e-53	111.215
SLC5A8	0.0212121	15.7119	1.8644e-54	7.08088e-53	111.01
PGK1	0.949373	-15.6963	2.35986e-54	8.94729e-53	110.775
PLK3	0.101896	15.6941	2.43798e-54	9.22771e-53	110.743
MRPS10	0.350269	-15.6902	2.58517e-54	9.76816e-53	110.684
YAP1	0.105623	15.689	2.63445e-54	9.93742e-53	110.666
CH25H	0.0444477	15.688	2.67207e-54	1.00622e-52	110.652
CIRBP	0.772478	15.6688	3.57175e-54	1.34273e-52	110.362
DENND3	0.0777096	15.6564	4.3003e-54	1.61389e-52	110.178
UQCC2	0.630261	-15.6424	5.31242e-54	1.99036e-52	109.967
HNRNPC	0.858195	-15.6258	6.82179e-54	2.55155e-52	109.718
TAX1BP3	0.271148	15.6167	7.8132e-54	2.91329e-52	109.583
ST8SIA6-AS1	0.209343	-15.6167	7.81518e-54	2.91329e-52	109.583
CCT7	0.53957	-15.5789	1.37848e-53	5.12999e-52	109.017
BID	0.295139	-15.575	1.46074e-53	5.42699e-52	108.959
MT-ATP6	2.26455	15.5747	1.4676e-53	5.44338e-52	108.955
SNRPC	0.700508	-15.5601	1.82753e-53	6.76703e-52	108.736
MRPL51	0.988646	-15.5539	2.00512e-53	7.41227e-52	108.644
POLR2H	0.490735	-15.5535	2.01441e-53	7.43422e-52	108.639
MT-ND2	2.56102	15.5451	2.28514e-53	8.41934e-52	108.514
CLTB	0.340528	15.5279	2.95659e-53	1.08752e-51	108.257
PLCXD2	0.0303514	15.4938	4.91666e-53	1.8025e-51	107.751
STAT1	0.727929	-15.4776	6.25634e-53	2.28986e-51	107.511
FAM184A	0.0749496	15.4601	8.124e-53	2.96854e-51	107.25
RAB32	0.0886584	15.459	8.26136e-53	3.01377e-51	107.234
NFIX	0.0961549	15.4345	1.18931e-52	4.3315e-51	106.871
HIST1H2BG	0.248118	-15.4259	1.35145e-52	4.91397e-51	106.743
RPL10A	2.82	-15.4209	1.45443e-52	5.27976e-51	106.67
TPT1	2.67215	15.4167	1.54718e-52	5.60725e-51	106.609
TM4SF1	0.838138	15.4105	1.69777e-52	6.14301e-51	106.516
TPD52	0.593093	-15.4076	1.7723e-52	6.40222e-51	106.473
EFEMP2	0.0312042	15.4073	1.78046e-52	6.42125e-51	106.469
BCL2L1	0.228148	15.4069	1.79145e-52	6.4504e-51	106.463
MEF2C	0.0342782	15.4024	1.91314e-52	6.87737e-51	106.397
NDUFB4	1.22662	-15.4016	1.93706e-52	6.95209e-51	106.385
RPF2	0.34599	-15.3958	2.111e-52	7.56415e-51	106.299
SPRY4	0.0275429	15.3876	2.38248e-52	8.52314e-51	106.179
ATP5G3	1.30543	-15.3779	2.75056e-52	9.82404e-51	106.036
WWTR1	0.175082	15.3573	3.73533e-52	1.33199e-50	105.731
CDC123	0.428088	-15.3489	4.22669e-52	1.50478e-50	105.608
UFC1	0.885319	-15.323	6.19599e-52	2.20236e-50	105.227
AREG	0.586677	15.3144	7.03262e-52	2.49574e-50	105.101
HNRNPF	0.891079	-15.2925	9.71471e-52	3.44205e-50	104.779
CKS1B	0.454268	-15.236	2.22922e-51	7.8858e-50	103.952
SNRPB2	0.682088	-15.2326	2.34573e-51	8.28475e-50	103.901
BEX2	0.0975441	15.2323	2.35418e-51	8.30138e-50	103.897
COLEC12	0.0182629	15.2256	2.59667e-51	9.14193e-50	103.8
IL6R	0.0804101	15.2207	2.7936e-51	9.81965e-50	103.727
MYADM	0.170954	15.2058	3.47322e-51	1.21892e-49	103.51
OPTN	0.510733	-15.1902	4.36696e-51	1.53016e-49	103.282
ATP5B	1.07994	-15.1803	5.04514e-51	1.765e-49	103.138
FGF7	0.0269189	15.1674	6.09292e-51	2.1282e-49	102.95
LAMA3	0.0685603	15.1519	7.64328e-51	2.66553e-49	102.725
TSNAX	0.336947	-15.1485	8.03032e-51	2.79611e-49	102.676
RAB27A	0.143412	15.1281	1.08201e-50	3.7616e-49	102.379
PLIN2	0.515328	-15.127	1.10045e-50	3.81971e-49	102.362
EIF2AK2	0.394494	-15.117	1.27319e-50	4.4124e-49	102.217
ETV5	0.063871	15.0888	1.9202e-50	6.64431e-49	101.807
AHR	0.15833	15.0701	2.51782e-50	8.69865e-49	101.538
PID1	0.0328102	15.061	2.87545e-50	9.91872e-49	101.405
FAM189A2	0.0270419	15.0595	2.93874e-50	1.01213e-48	101.384
C15orf48	0.667148	-15.0481	3.46548e-50	1.19169e-48	101.219
EIF3M	0.63666	-15.0455	3.60041e-50	1.23618e-48	101.181
RFTN1	0.0599223	15.0433	3.719e-50	1.27492e-48	101.149
DDX3Y	0.035518	15.0231	4.98055e-50	1.70476e-48	100.858
NQO1	0.368958	-15.0036	6.61028e-50	2.25911e-48	100.576
APLP2	0.80445	14.999	7.06685e-50	2.41143e-48	100.51
SLC7A8	0.0190432	14.988	8.28369e-50	2.82231e-48	100.352
GBP2	0.421027	-14.9839	8.79446e-50	2.99173e-48	100.292
RASSF8	0.0447874	14.9817	9.07618e-50	3.08167e-48	100.261
PSMB9	0.989151	-14.9816	9.08662e-50	3.08167e-48	100.26
ARHGAP24	0.0374665	14.9732	1.02639e-49	3.47563e-48	100.138
EPHA2	0.102919	14.9663	1.13377e-49	3.8334e-48	100.039
NCKAP5	0.0803392	14.961	1.22403e-49	4.13228e-48	99.9629
IL18	0.0848237	14.9593	1.25416e-49	4.22753e-48	99.9387
MYRF	0.0328036	14.9275	1.98479e-49	6.68022e-48	99.4816
ANKRD1	0.0299153	14.906	2.7035e-49	9.0854e-48	99.1739
PCSK2	0.0185691	14.9001	2.94634e-49	9.88651e-48	99.0882
ACTG1	2.59142	-14.8861	3.60049e-49	1.20633e-47	98.8886
U2SURP	0.493366	-14.877	4.10668e-49	1.37385e-47	98.7576
C6orf141	0.239968	-14.865	4.87633e-49	1.62887e-47	98.5866
DKC1	0.300349	-14.843	6.68581e-49	2.22994e-47	98.2723
TSTD1	0.77444	14.8401	6.96946e-49	2.32106e-47	98.231
UBE2T	0.290446	-14.8242	8.75892e-49	2.91263e-47	98.0034
NDUFA9	0.451825	-14.8076	1.10947e-48	3.68385e-47	97.768
CD36	0.0311072	14.8029	1.18725e-48	3.9362e-47	97.7006
RBMS3	0.0395325	14.7987	1.26009e-48	4.17148e-47	97.6413
RPS27L	0.844043	14.7986	1.26355e-48	4.17667e-47	97.6386
COMMD3	0.437981	-14.7885	1.45855e-48	4.81409e-47	97.4957
SLC4A4	0.02199	14.7607	2.17038e-48	7.15289e-47	97.1
DAPK1	0.0656723	14.7566	2.30086e-48	7.57168e-47	97.0418
RCN1	0.444404	-14.7448	2.72043e-48	8.93914e-47	96.8751
IER2	0.721088	14.734	3.17482e-48	1.04168e-46	96.7213
FERMT2	0.0757797	14.7119	4.34641e-48	1.42398e-46	96.4086
CHI3L2	0.0538825	14.7096	4.49094e-48	1.46916e-46	96.376
PPP4R1	0.14485	14.7091	4.52416e-48	1.47785e-46	96.3687
CPEB2	0.0265559	14.7028	4.94499e-48	1.61294e-46	96.2801
TNNC2	0.377701	-14.7007	5.10048e-48	1.66121e-46	96.2493
ACTL6A	0.31954	-14.6936	5.63536e-48	1.83273e-46	96.15
HEBP2	0.622746	-14.6883	6.08131e-48	1.97487e-46	96.0742
OLFM1	0.0289437	14.6576	9.39439e-48	3.04631e-46	95.6412
SSFA2	0.12939	14.6532	1.00108e-47	3.24145e-46	95.5779
MDH1	0.590382	-14.6373	1.25319e-47	4.04595e-46	95.3543
FCGRT	0.332344	14.6363	1.27081e-47	4.09689e-46	95.3404
UBE2E3	0.423292	-14.6336	1.31996e-47	4.24915e-46	95.3027
ATP8A1	0.0421993	14.6222	1.55199e-47	4.98885e-46	95.1414
MT1G	0.0629683	14.6042	2.00172e-47	6.42519e-46	94.8881
PLSCR1	0.540092	-14.6005	2.10982e-47	6.7624e-46	94.8357
ZC3H15	0.580053	-14.5989	2.15745e-47	6.90508e-46	94.8135
KLF10	0.214893	14.5902	2.43819e-47	7.79239e-46	94.6917
QKI	0.124271	14.5889	2.48513e-47	7.93096e-46	94.6728
KLF2	0.0612397	14.5859	2.59038e-47	8.25498e-46	94.6315
RPL13	3.7016	-14.5683	3.31889e-47	1.05614e-45	94.3848
GOLGA8B	0.0514525	14.5497	4.31501e-47	1.37116e-45	94.1235
KCNJ8	0.0219564	14.5096	7.58799e-47	2.40775e-45	93.5615
MYO1C	0.154357	14.505	8.09532e-47	2.56506e-45	93.4971
UBB	1.43786	14.4835	1.09354e-46	3.46001e-45	93.1978
JDP2	0.0331163	14.4795	1.15771e-46	3.65783e-45	93.141
TIPARP	0.18948	14.4736	1.25654e-46	3.96445e-45	93.0595
SLC2A1	0.24062	-14.4684	1.35137e-46	4.25759e-45	92.987
S100P	0.34853	-14.4544	1.64478e-46	5.17463e-45	92.7914
ATP5G2	1.66777	-14.4353	2.1471e-46	6.74543e-45	92.5262
PDCD5	0.681935	-14.4331	2.21389e-46	6.94542e-45	92.4957
RALGDS	0.095865	14.4213	2.60999e-46	8.1765e-45	92.3318
HES6	0.222742	-14.4142	2.88473e-46	9.02444e-45	92.2322
NDST1	0.0451735	14.4018	3.42703e-46	1.07058e-44	92.0607
PRPF40A	0.547187	-14.3872	4.20278e-46	1.31108e-44	91.8576
SEMA5A	0.0296499	14.3869	4.21836e-46	1.31409e-44	91.8539
APOE	0.279332	14.3866	4.24023e-46	1.31905e-44	91.8488
PSMD7	0.530734	-14.3809	4.58832e-46	1.42334e-44	91.7703
PCNA	0.477339	-14.377	4.84441e-46	1.50069e-44	91.7162
FAM20A	0.0672508	14.3735	5.08476e-46	1.57294e-44	91.668
CCNC	0.571089	-14.362	5.96772e-46	1.84351e-44	91.5086
RP11-27M24.1	0.0309385	14.3578	6.32406e-46	1.95087e-44	91.4509
AGPAT2	0.386898	14.3524	6.82224e-46	2.10163e-44	91.3754
LIMD1	0.0523379	14.343	7.77372e-46	2.39142e-44	91.2455
DAP3	0.457611	-14.332	9.05936e-46	2.78306e-44	91.0931
TBC1D2	0.0519928	14.2972	1.46665e-45	4.49934e-44	90.6136
FAM46B	0.046486	14.2948	1.51727e-45	4.64822e-44	90.5798
C14orf132	0.0400309	14.2868	1.69471e-45	5.18466e-44	90.4697
NINJ2	0.161516	14.2818	1.81643e-45	5.54938e-44	90.4007
FAM150B	0.0265372	14.2801	1.85962e-45	5.6735e-44	90.3773
C3orf52	0.0309544	14.2742	2.0173e-45	6.14611e-44	90.2963
UBE2I	0.640409	-14.2691	2.16571e-45	6.58921e-44	90.2257
VCL	0.120909	14.2685	2.18213e-45	6.63008e-44	90.2181
ODC1	0.146115	14.2546	2.64486e-45	8.02503e-44	90.0267
MEGF9	0.073925	14.2523	2.73138e-45	8.27623e-44	89.9947
PSMB2	0.860661	-14.2509	2.78397e-45	8.42409e-44	89.9757
WWC1	0.0481065	14.2456	2.99419e-45	9.04783e-44	89.9033
CPB2	0.0163483	14.2399	3.2414e-45	9.78152e-44	89.8243
PFKFB2	0.0439104	14.239	3.27988e-45	9.8842e-44	89.8126
DDAH2	0.513889	-14.2321	3.60902e-45	1.08614e-43	89.7174
HLA-DQA2	0.0178215	14.2281	3.8147e-45	1.14648e-43	89.6622
CENPW	0.266871	-14.2111	4.82015e-45	1.4467e-43	89.4294
MAP1LC3A	0.228835	14.2086	4.9901e-45	1.49568e-43	89.3949
CDC5L	0.326335	-14.2051	5.23837e-45	1.56798e-43	89.3466
PAEP	0.352434	-14.2029	5.39885e-45	1.61383e-43	89.3165
EXOSC5	0.228427	-14.1993	5.67475e-45	1.69402e-43	89.2669
ANXA2	1.69634	14.1945	6.06139e-45	1.80701e-43	89.2013
EPCAM	1.3187	-14.1849	6.91932e-45	2.06001e-43	89.0696
RPL36AL	1.14636	14.1815	7.24967e-45	2.15546e-43	89.0232
IL1R1	0.100852	14.1762	7.78969e-45	2.31292e-43	88.9517
CYB5R3	0.287581	14.1747	7.95963e-45	2.36022e-43	88.9302
MALAT1	4.27339	14.1728	8.17122e-45	2.41973e-43	88.9041
RBPMS-AS1	0.029521	14.1684	8.67135e-45	2.56441e-43	88.8449
NASP	0.440106	-14.166	8.96126e-45	2.64661e-43	88.8122
GNL2	0.307207	-14.1603	9.69533e-45	2.85961e-43	88.7339
LRRFIP1	0.458417	14.1486	1.13823e-44	3.3527e-43	88.5742
PPP1R15A	0.507516	14.1396	1.28761e-44	3.78769e-43	88.4515
MAP7D1	0.116206	14.1261	1.54921e-44	4.55118e-43	88.2674
SLC16A4	0.0480855	14.125	1.57273e-44	4.61418e-43	88.2524
CSNK2B	0.691488	-14.1141	1.82705e-44	5.35324e-43	88.1032
HMGB2	0.618353	-14.0913	2.49657e-44	7.30526e-43	87.7925
CCDC141	0.020206	14.0854	2.70594e-44	7.90749e-43	87.7124
ACTR3	0.61029	-14.0585	3.90379e-44	1.13929e-42	87.3476
PSMB4	0.540092	-14.0581	3.92611e-44	1.1443e-42	87.342
ZFAND5	0.379239	14.0563	4.02342e-44	1.17112e-42	87.3176
RPS6KA2	0.1113	14.0356	5.33708e-44	1.55146e-42	87.0364
MAP2K3	0.191801	14.0099	7.57354e-44	2.19871e-42	86.6882
PTPN1	0.254035	14.0089	7.67296e-44	2.22466e-42	86.6752
CARHSP1	0.515858	-14.0087	7.69959e-44	2.22946e-42	86.6717
HIST3H2A	0.217755	-13.9995	8.72446e-44	2.52293e-42	86.5474
GBP5	0.239859	-13.9881	1.01807e-43	2.9402e-42	86.3938
COX20	0.510683	-13.9778	1.17081e-43	3.37692e-42	86.2547
ROS1	0.033513	13.9553	1.58984e-43	4.57958e-42	85.9502
SPTSSA	0.53289	13.9537	1.62391e-43	4.67163e-42	85.9291
MYO1B	0.314323	13.9503	1.69964e-43	4.88317e-42	85.8838
LDHB	1.28311	-13.9454	1.81794e-43	5.21629e-42	85.8168
PMM1	0.225455	13.9182	2.62521e-43	7.5229e-42	85.4512
MRPL42	0.512343	-13.9175	2.6494e-43	7.58241e-42	85.442
PIGT	0.400286	-13.9148	2.74736e-43	7.85263e-42	85.4059
GID8	0.369677	-13.9132	2.80656e-43	8.00121e-42	85.3847
LNX2	0.0717954	13.9045	3.15651e-43	8.98734e-42	85.2678
BAG3	0.130315	13.8943	3.62685e-43	1.03133e-41	85.1296
MT-CO2	2.8878	13.8686	5.12537e-43	1.45558e-41	84.7854
CFI	0.0677362	13.8654	5.35425e-43	1.51864e-41	84.742
PCYOX1	0.169045	13.8445	7.087e-43	2.00753e-41	84.463
CCNI	1.13661	-13.8347	8.08689e-43	2.28785e-41	84.3317
ZFAS1	1.46472	-13.829	8.72727e-43	2.46587e-41	84.2558
ABCC6	0.0264603	13.8248	9.2343e-43	2.60581e-41	84.1996
STX11	0.0660743	13.8223	9.5565e-43	2.6933e-41	84.1655
WBP5	0.369434	13.8031	1.2365e-42	3.4804e-41	83.9092
EEF1B2	1.48925	-13.8004	1.28165e-42	3.60291e-41	83.8735
LINC00152	0.337087	-13.7927	1.42202e-42	3.99245e-41	83.7701
CDKN1A	0.265271	13.7899	1.47482e-42	4.13546e-41	83.7338
NME4	0.467914	-13.7827	1.62525e-42	4.55152e-41	83.6372
LRRC36	0.0177095	13.7824	1.63177e-42	4.56401e-41	83.6332
SPRYD7	0.13059	13.7576	2.27412e-42	6.35264e-41	83.3029
MAGOH	0.583264	-13.7479	2.5886e-42	7.22202e-41	83.1741
B3GNT8	0.0607037	13.7471	2.61766e-42	7.29393e-41	83.163
SCNN1B	0.0918563	13.7422	2.79395e-42	7.77538e-41	83.0981
CASP8AP2	0.217251	-13.7392	2.90836e-42	8.08362e-41	83.0582
C2	0.205353	13.7367	3.00587e-42	8.34422e-41	83.0254
RNF183	0.150741	-13.7342	3.10998e-42	8.62243e-41	82.9915
NET1	0.385027	-13.7323	3.18757e-42	8.8265e-41	82.967
ABCA8	0.0206828	13.7275	3.40053e-42	9.40446e-41	82.9026
YWHAQ	0.843492	-13.7269	3.42819e-42	9.46914e-41	82.8946
OTUD1	0.0649682	13.7187	3.82011e-42	1.05386e-40	82.7869
C19orf48	0.279939	-13.7127	4.13903e-42	1.14042e-40	82.7071
CRNDE	0.175291	13.7102	4.27907e-42	1.17754e-40	82.674
RRAS	0.134879	13.7099	4.29976e-42	1.18177e-40	82.6692
PYCR1	0.203907	-13.7096	4.31362e-42	1.18411e-40	82.666
GLCCI1	0.0583002	13.6954	5.21359e-42	1.42939e-40	82.4775
ANXA11	0.423456	13.6917	5.47506e-42	1.49922e-40	82.4288
FAM83A	0.211628	-13.6873	5.80896e-42	1.58869e-40	82.3699
MRPL20	0.942626	-13.6841	6.06276e-42	1.65606e-40	82.3273
S100A10	2.22942	13.6815	6.27288e-42	1.71135e-40	82.2934
STARD3NL	0.119975	13.679	6.48804e-42	1.76787e-40	82.2599
EXPH5	0.0586967	13.6776	6.61126e-42	1.79924e-40	82.2412
LRP2	0.0153828	13.6704	7.27562e-42	1.97761e-40	82.1459
DEFB1	0.235108	-13.6697	7.33557e-42	1.99147e-40	82.1377
ANKRD28	0.136409	13.663	8.02816e-42	2.17683e-40	82.048
RAB31	0.198708	13.6438	1.03533e-41	2.80385e-40	81.7949
IRX2	0.137381	13.6424	1.05463e-41	2.85264e-40	81.7766
TRAM1	0.582744	13.6338	1.18273e-41	3.19524e-40	81.6625
CNP	0.24768	-13.6267	1.29889e-41	3.5048e-40	81.5693
AADAC	0.0150295	13.6197	1.42517e-41	3.84087e-40	81.477
PFDN6	0.422721	-13.6143	1.53152e-41	4.12246e-40	81.4054
MRPL17	0.324227	-13.6046	1.7413e-41	4.68145e-40	81.2777
FNIP2	0.107521	13.5935	2.01474e-41	5.41003e-40	81.1326
DDAH1	0.121778	13.5801	2.40644e-41	6.45403e-40	80.9559
RPS3A	2.72825	-13.5759	2.54478e-41	6.81682e-40	80.9003
TFDP2	0.325263	-13.5748	2.58238e-41	6.90918e-40	80.8857
VAMP2	0.264521	13.5731	2.64104e-41	7.05762e-40	80.8633
REPS2	0.0272485	13.5626	3.03235e-41	8.09357e-40	80.7259
LLGL2	0.143018	13.5054	6.44117e-41	1.71713e-39	79.9764
POLE3	0.26226	-13.4966	7.23388e-41	1.92614e-39	79.861
NDUFS2	0.569696	-13.4961	7.28105e-41	1.93637e-39	79.8545
SCD5	0.0638461	13.491	7.78051e-41	2.06673e-39	79.7885
RP3-340B19.3	0.0099464	13.4908	7.8018e-41	2.0699e-39	79.7858
FAM60A	0.307204	-13.4868	8.223e-41	2.17905e-39	79.7335
NELFE	0.39044	-13.482	8.75813e-41	2.31808e-39	79.6708
TRAP1	0.26535	-13.4801	8.9774e-41	2.37329e-39	79.6462
PDK4	0.0505842	13.4779	9.24384e-41	2.44081e-39	79.6171
RPS5	2.70825	-13.4617	1.14292e-40	3.01426e-39	79.406
SULT2B1	0.0576245	13.45	1.33299e-40	3.51136e-39	79.253
MRPS26	0.576138	-13.4463	1.39886e-40	3.67616e-39	79.205
ATP10A	0.0261195	13.4377	1.56578e-40	4.10993e-39	79.0929
NDUFA12	0.681037	-13.434	1.64206e-40	4.30507e-39	79.0456
CPEB4	0.0669756	13.4317	1.69267e-40	4.43251e-39	79.0154
ARAP2	0.0831201	13.4187	2.00624e-40	5.24746e-39	78.8463
GMPS	0.293875	-13.4176	2.03552e-40	5.31778e-39	78.8319
PSMC4	0.449745	-13.4049	2.40284e-40	6.26999e-39	78.6669
GNG4	0.164338	-13.4033	2.45334e-40	6.39426e-39	78.6462
TNFRSF19	0.0207052	13.4001	2.55795e-40	6.65908e-39	78.6047
SERF2	2.09207	13.3985	2.61286e-40	6.79404e-39	78.5835
SRRM1	0.737325	-13.3977	2.64081e-40	6.85869e-39	78.5729
CA9	0.202978	-13.3969	2.66621e-40	6.91656e-39	78.5634
SSRP1	0.362474	-13.3919	2.84798e-40	7.37946e-39	78.4978
ANXA4	0.459657	13.3821	3.23415e-40	8.3703e-39	78.3713
DIAPH2	0.0547738	13.3731	3.63839e-40	9.40554e-39	78.2542
PAK2	0.374801	-13.3707	3.75316e-40	9.69094e-39	78.2233
PSMB3	0.97395	-13.3697	3.79934e-40	9.79877e-39	78.2111
ANG	0.0742311	13.3615	4.23187e-40	1.09016e-38	78.1039
ATP13A4	0.0418288	13.3551	4.59946e-40	1.18348e-38	78.0211
ADSS	0.406546	-13.3296	6.40745e-40	1.64678e-38	77.6913
VBP1	0.40846	-13.3155	7.69064e-40	1.97429e-38	77.5098
STRAP	0.569574	-13.2986	9.57932e-40	2.45629e-38	77.2913
PRDX5	1.4905	13.2971	9.76661e-40	2.50143e-38	77.2721
MCM7	0.248868	-13.2948	1.0057e-39	2.57284e-38	77.2429
TNNT1	0.1522	-13.2795	1.22583e-39	3.13236e-38	77.0461
RPL6	2.45218	-13.2678	1.42576e-39	3.63905e-38	76.8958
CCDC167	0.334309	-13.2659	1.46153e-39	3.72605e-38	76.8712
TMEM64	0.0215576	13.2597	1.58395e-39	4.03353e-38	76.7912
SRSF5	0.553568	13.2493	1.81258e-39	4.61043e-38	76.6571
FCER1G	0.178255	13.2489	1.82089e-39	4.62626e-38	76.6525
FHDC1	0.0338343	13.2432	1.96031e-39	4.97478e-38	76.5792
TOMM40	0.292027	-13.241	2.01654e-39	5.11164e-38	76.551
PTTG1	0.363134	-13.2396	2.05269e-39	5.19734e-38	76.5334
SLCO4C1	0.0193798	13.2326	2.24833e-39	5.68619e-38	76.4428
MRPL36	0.44719	-13.2315	2.27906e-39	5.75735e-38	76.4293
EIF3K	1.1702	-13.231	2.29485e-39	5.79066e-38	76.4225
MRPL37	0.314547	-13.2157	2.79369e-39	7.04137e-38	76.2268
NDUFS5	1.47431	-13.2008	3.38399e-39	8.51951e-38	76.0362
SYF2	0.60856	-13.1929	3.74883e-39	9.42734e-38	75.9344
RABAC1	0.529305	13.1872	4.03056e-39	1.01243e-37	75.8623
PTPN21	0.0259028	13.1861	4.09255e-39	1.02684e-37	75.8471
SNRPF	0.869752	-13.18	4.42238e-39	1.10834e-37	75.77
C1R	0.21257	13.1792	4.47102e-39	1.11927e-37	75.7592
ZBTB4	0.0667501	13.1746	4.73951e-39	1.18514e-37	75.7012
RP11-793H13.3	0.0195254	13.1693	5.07373e-39	1.26593e-37	75.6334
TMEM87A	0.276923	13.1693	5.07399e-39	1.26593e-37	75.6334
S100A7	0.313633	-13.1502	6.48485e-39	1.61611e-37	75.3894
BASP1	0.242194	-13.1385	7.53366e-39	1.87538e-37	75.2403
SLC1A1	0.0594832	13.1284	8.57721e-39	2.13276e-37	75.1113
NREP	0.240407	-13.1181	9.78674e-39	2.43079e-37	74.9801
PELI1	0.140059	13.1016	1.20793e-38	2.99685e-37	74.7708
AC079630.2	0.0190573	13.1006	1.22436e-38	3.03422e-37	74.7574
MT-ND5	1.03746	13.0975	1.27335e-38	3.15212e-37	74.7183
CCDC69	0.0515183	13.0965	1.28928e-38	3.18799e-37	74.706
RPL29	2.79097	-13.0957	1.3027e-38	3.21758e-37	74.6957
FAM174B	0.0552701	13.0949	1.31616e-38	3.24721e-37	74.6855
ROR1	0.0192783	13.0863	1.46956e-38	3.62165e-37	74.5758
ASL	0.144499	13.0799	1.594e-38	3.92396e-37	74.495
SDR16C5	0.266666	13.0785	1.62218e-38	3.98891e-37	74.4776
VDAC1	0.634667	-13.0748	1.70077e-38	4.17752e-37	74.4305
AATK	0.0242522	13.0746	1.70618e-38	4.18617e-37	74.4274
CCDC34	0.176329	-13.0726	1.7487e-38	4.28576e-37	74.4029
EPAS1	0.178287	13.0558	2.16686e-38	5.30474e-37	74.1897
RPL38	2.24274	-13.0485	2.37787e-38	5.8149e-37	74.0973
NMI	0.323164	-13.0408	2.62492e-38	6.41198e-37	73.999
PHLDB2	0.0426181	13.0334	2.88137e-38	7.02623e-37	73.9063
IVNS1ABP	0.408053	-13.0334	2.88272e-38	7.02623e-37	73.9059
PRKCI	0.235926	13.0313	2.95896e-38	7.20414e-37	73.8799
SERINC5	0.0990752	13.0258	3.17469e-38	7.72091e-37	73.8099
NHP2	0.652793	-13.0197	3.42889e-38	8.32999e-37	73.7333
S100A8	0.578642	-13.0183	3.49062e-38	8.47066e-37	73.7156
HSPA1B	0.876234	-13.0048	4.14501e-38	1.00477e-36	73.5447
CRB3	0.238731	12.9956	4.65671e-38	1.12757e-36	73.429
XRN2	0.450261	-12.9855	5.29381e-38	1.28044e-36	73.3015
C1orf43	0.796637	-12.9618	7.15172e-38	1.72794e-36	73.0024
SLC40A1	0.195012	12.9568	7.61197e-38	1.83714e-36	72.9404
DRAP1	0.701386	-12.9561	7.67926e-38	1.85137e-36	72.9316
CXCL14	0.0586901	12.9514	8.15308e-38	1.96347e-36	72.8721
RAE1	0.229126	-12.9473	8.59096e-38	2.06668e-36	72.8201
PACSIN2	0.127909	12.9383	9.61642e-38	2.31086e-36	72.708
SMARCC1	0.33022	-12.9332	1.02646e-37	2.46394e-36	72.6431
CRABP2	0.220351	-12.9313	1.05101e-37	2.52014e-36	72.6196
FLNA	0.350194	12.9167	1.26429e-37	3.02501e-36	72.4359
CD302	0.0676104	12.8956	1.6497e-37	3.94293e-36	72.1713
OXCT1	0.181582	-12.895	1.66179e-37	3.96755e-36	72.1641
PLD3	0.321543	12.8747	2.14534e-37	5.11653e-36	71.9102
TAPT1	0.0378353	12.8742	2.15762e-37	5.14028e-36	71.9045
ESYT3	0.0299356	12.8715	2.23351e-37	5.31537e-36	71.8701
OSGIN2	0.088933	12.8631	2.48158e-37	5.89941e-36	71.7654
NELFCD	0.296951	-12.8623	2.50659e-37	5.95249e-36	71.7554
SLK	0.0877456	12.8382	3.39091e-37	8.0439e-36	71.455
HAT1	0.314971	-12.8326	3.63802e-37	8.62086e-36	71.3851
GLO1	0.675679	-12.8183	4.3513e-37	1.03001e-35	71.2071
KLF9	0.0778687	12.8158	4.49297e-37	1.06241e-35	71.1752
TMEM88	0.01644	12.8107	4.78925e-37	1.13126e-35	71.1117
FGFR2	0.0274831	12.8096	4.85344e-37	1.14521e-35	71.0985
SERPINB1	0.561761	12.7931	5.96243e-37	1.40538e-35	70.8939
PLA2G16	0.36103	12.7842	6.66644e-37	1.56966e-35	70.783
CLDN10	0.174022	-12.7759	7.39631e-37	1.73966e-35	70.6797
PTPRN2	0.0294184	12.7694	8.02523e-37	1.88559e-35	70.5986
SCARF1	0.0147941	12.7662	8.34568e-37	1.95881e-35	70.5596
GALNT10	0.0443335	12.762	8.79589e-37	2.06229e-35	70.5074
STXBP1	0.0760197	12.7616	8.84614e-37	2.07188e-35	70.5017
RASEF	0.10219	12.7586	9.17858e-37	2.14748e-35	70.4651
CBX3	0.591363	-12.7556	9.52522e-37	2.22623e-35	70.4282
CAPN3	0.0171822	12.747	1.06062e-36	2.47628e-35	70.3213
SCNM1	0.268984	-12.7322	1.27496e-36	2.97356e-35	70.1384
FDX1	0.17998	12.7305	1.30318e-36	3.0362e-35	70.1166
ATP6V0E1	0.903539	12.7273	1.35552e-36	3.15483e-35	70.0775
RPL24	2.68844	-12.6841	2.31821e-36	5.38971e-35	69.544
SHMT2	0.23598	-12.6822	2.37412e-36	5.51392e-35	69.5203
C12orf45	0.24882	-12.6757	2.57098e-36	5.9649e-35	69.4412
NAA10	0.501479	-12.673	2.66054e-36	6.16622e-35	69.4071
EPDR1	0.0863971	12.6672	2.85627e-36	6.61294e-35	69.3366
C1orf35	0.349517	-12.6559	3.28863e-36	7.60604e-35	69.1964
EPRS	0.304497	-12.6501	3.53299e-36	8.16269e-35	69.1252
NCBP2	0.386664	-12.6487	3.59326e-36	8.29329e-35	69.1084
IGFBP3	0.25497	-12.647	3.66734e-36	8.45546e-35	69.0881
PRRC2C	0.582355	-12.6408	3.96325e-36	9.12824e-35	69.011
TMEM173	0.194959	12.6339	4.31479e-36	9.92759e-35	68.9265
RPLP1	4.04127	-12.6219	5.00569e-36	1.14934e-34	68.7789
NUPR1	0.940472	12.6214	5.03711e-36	1.15536e-34	68.7726
C4orf19	0.0216991	12.6159	5.39148e-36	1.23536e-34	68.7051
DUSP7	0.0294902	12.6138	5.5291e-36	1.26559e-34	68.68
STARD10	0.166481	12.6133	5.56563e-36	1.27263e-34	68.6735
COX5B	1.59686	-12.5967	6.8299e-36	1.56012e-34	68.47
NHSL1	0.0627566	12.5883	7.57023e-36	1.72745e-34	68.3677
FZD5	0.0630449	12.586	7.7855e-36	1.77474e-34	68.3398
NRG1	0.0139415	12.5791	8.48103e-36	1.93131e-34	68.2548
NUDC	0.703981	-12.5774	8.66084e-36	1.97023e-34	68.2339
RAP1A	0.296674	12.5721	9.24635e-36	2.10127e-34	68.1689
DBN1	0.16969	-12.571	9.36598e-36	2.12628e-34	68.1561
POLR2G	0.459751	-12.5696	9.52552e-36	2.16029e-34	68.1393
RTN3	0.527345	-12.5632	1.03145e-35	2.33444e-34	68.0603
HNRNPR	0.533478	-12.556	1.12698e-35	2.54804e-34	67.9722
PDIA6	0.750722	-12.553	1.16921e-35	2.64084e-34	67.9357
PRDX2	0.976451	-12.5434	1.31538e-35	2.96796e-34	67.8186
XBP1	0.57429	12.5347	1.46392e-35	3.29976e-34	67.7122
SERTAD1	0.320226	12.5342	1.47203e-35	3.31469e-34	67.7067
HLA-DRA	1.77988	12.533	1.49313e-35	3.35878e-34	67.6926
CD83	0.0483336	12.5258	1.63102e-35	3.66525e-34	67.6048
TIMM17A	0.423215	-12.5232	1.68434e-35	3.78123e-34	67.5728
WLS	0.0601993	12.5219	1.71085e-35	3.83687e-34	67.5573
FLAD1	0.221832	-12.516	1.83946e-35	4.12114e-34	67.4853
SLC25A4	0.311593	12.5087	2.01215e-35	4.50349e-34	67.3961
IARS	0.229538	-12.4932	2.43195e-35	5.43757e-34	67.2078
NUDT1	0.218305	-12.4707	3.2023e-35	7.15277e-34	66.9343
GTF3C6	0.601504	-12.4654	3.41376e-35	7.61742e-34	66.8707
FXR1	0.407227	-12.462	3.56088e-35	7.92976e-34	66.8288
CAPRIN1	0.342745	-12.4577	3.75227e-35	8.34757e-34	66.7768
DENR	0.400643	-12.4557	3.84435e-35	8.54385e-34	66.7527
ZC3H8	0.168609	-12.4546	3.89572e-35	8.64936e-34	66.7395
SYNCRIP	0.4813	-12.4462	4.31733e-35	9.57584e-34	66.6374
WASF3	0.0228739	12.4455	4.35125e-35	9.64144e-34	66.6296
WDR12	0.155597	-12.4384	4.74787e-35	1.05098e-33	66.5429
SRD5A3	0.367319	-12.437	4.82552e-35	1.0671e-33	66.5268
CFL1	2.03377	-12.436	4.88886e-35	1.08003e-33	66.5138
IL6	0.0153138	12.4287	5.34366e-35	1.17933e-33	66.4254
MEX3A	0.123941	-12.4269	5.45938e-35	1.20367e-33	66.4041
HNRNPU	0.787347	-12.4238	5.66845e-35	1.24852e-33	66.3668
GATA6	0.022784	12.4224	5.76973e-35	1.26957e-33	66.3492
PIM3	0.322721	12.4218	5.81104e-35	1.27739e-33	66.3421
MRPL11	0.424527	-12.4189	6.01832e-35	1.32165e-33	66.3072
HDAC1	0.300319	-12.4048	7.1439e-35	1.56712e-33	66.1369
KIAA1324	0.0200269	12.4047	7.15025e-35	1.56712e-33	66.136
PAM	0.155548	12.4039	7.22063e-35	1.58098e-33	66.1262
WASF2	0.491981	-12.3996	7.60733e-35	1.66237e-33	66.0744
LMNB1	0.15123	-12.3916	8.38551e-35	1.83062e-33	65.9776
PTPRM	0.0351063	12.3889	8.6615e-35	1.88901e-33	65.9454
FBLIM1	0.15328	-12.3735	1.04371e-34	2.27401e-33	65.7601
MT1A	0.0215277	12.3724	1.0577e-34	2.30223e-33	65.7469
TAP1	0.528171	-12.3642	1.16881e-34	2.5416e-33	65.6476
MRPL24	0.369747	-12.361	1.21437e-34	2.63807e-33	65.6096
NOL8	0.202972	-12.3576	1.26611e-34	2.74779e-33	65.5682
EID1	0.513107	12.3545	1.31354e-34	2.84793e-33	65.5316
CLDN3	0.642142	-12.3508	1.37459e-34	2.97738e-33	65.4865
MTAP	0.218875	-12.3444	1.48534e-34	3.21412e-33	65.4095
QDPR	0.0933071	12.3418	1.53283e-34	3.31367e-33	65.3782
EIF3D	0.528237	-12.3267	1.83989e-34	3.97359e-33	65.1968
COBLL1	0.0740832	12.3254	1.86804e-34	4.03045e-33	65.1817
TMPO	0.232371	-12.3245	1.88904e-34	4.07181e-33	65.1706
RSL1D1	0.574262	-12.3238	1.90375e-34	4.09952e-33	65.1629
CCT6A	0.528471	-12.3038	2.42499e-34	5.21691e-33	64.9224
DOCK4	0.0279912	12.3028	2.45337e-34	5.27285e-33	64.9108
CDA	0.168742	-12.2944	2.71433e-34	5.82807e-33	64.8104
PHB2	0.529285	-12.2893	2.88769e-34	6.19429e-33	64.7489
HSPB8	0.0600709	12.2884	2.91759e-34	6.25239e-33	64.7386
NECAB1	0.0216914	12.2877	2.94194e-34	6.29848e-33	64.7304
AASS	0.040397	12.2755	3.40658e-34	7.2862e-33	64.5847
MCM6	0.140438	-12.2687	3.69733e-34	7.90046e-33	64.5033
EVA1A	0.152115	12.2578	4.21629e-34	9.00071e-33	64.3728
HSD17B14	0.0206707	12.2555	4.33467e-34	9.24453e-33	64.3453
NDUFA4L2	0.235294	-12.2503	4.6119e-34	9.82631e-33	64.2837
DDX58	0.184183	-12.2457	4.87553e-34	1.03781e-32	64.2284
BUB3	0.366389	-12.2371	5.40559e-34	1.14953e-32	64.1259
MRPS34	0.552121	-12.2348	5.55946e-34	1.18112e-32	64.098
DOK4	0.0283307	12.2324	5.71763e-34	1.21356e-32	64.0701
NEAT1	1.99655	12.2302	5.87098e-34	1.24492e-32	64.0438
RNF114	0.476359	-12.2297	5.91035e-34	1.25207e-32	64.0372
PPP2R5A	0.0996401	12.2283	6.00546e-34	1.271e-32	64.0213
PRKCZ	0.153966	12.2158	6.9815e-34	1.47616e-32	63.8717
SLC2A3	0.0767	12.2089	7.58032e-34	1.60125e-32	63.7899
FMO5	0.0516403	12.2068	7.77369e-34	1.64054e-32	63.7649
LIMS2	0.0224286	12.2051	7.93171e-34	1.67229e-32	63.7449
HLTF	0.172203	-12.181	1.05737e-33	2.22721e-32	63.4593
PSORS1C1	0.0324769	12.1795	1.07717e-33	2.26677e-32	63.4408
PQLC1	0.0604537	12.1676	1.24085e-33	2.60872e-32	63.3003
LRRC4	0.0141094	12.1621	1.32598e-33	2.78506e-32	63.2343
LGALS3	1.00297	12.1605	1.35172e-33	2.83645e-32	63.2152
ZCCHC17	0.302311	-12.1507	1.51888e-33	3.18419e-32	63.0994
AXIN2	0.0178075	12.1455	1.6145e-33	3.38146e-32	63.0388
NRP2	0.0627713	12.1417	1.68951e-33	3.53522e-32	62.9936
RPL14	2.56473	-12.1334	1.86632e-33	3.90151e-32	62.8948
CPSF3L	0.337925	-12.1288	1.97175e-33	4.11802e-32	62.8402
ARF1	1.05332	-12.1161	2.29252e-33	4.78345e-32	62.6904
CCT8	0.474921	-12.1119	2.40763e-33	5.01892e-32	62.6417
CENPF	0.206832	-12.1057	2.59333e-33	5.40094e-32	62.5679
TXNDC9	0.366469	-12.1011	2.73972e-33	5.70047e-32	62.5134
MAP2	0.039608	12.0985	2.82296e-33	5.86815e-32	62.4836
TYROBP	0.235756	12.0976	2.85313e-33	5.92531e-32	62.4731
TNS3	0.036252	12.0958	2.91525e-33	6.04866e-32	62.4517
RHOB	0.624616	12.0945	2.96079e-33	6.13741e-32	62.4363
MT-CO1	3.44958	12.0926	3.02891e-33	6.27275e-32	62.4137
MPP7	0.0517573	12.0912	3.07944e-33	6.37145e-32	62.3972
NDUFAF4	0.310408	-12.0751	3.72613e-33	7.69512e-32	62.2079
RSRC2	0.631888	-12.0719	3.87234e-33	7.98963e-32	62.1696
HIVEP2	0.035516	12.0633	4.28591e-33	8.83471e-32	62.0688
DSCR8	0.13014	-12.0586	4.53154e-33	9.33211e-32	62.0135
STAU1	0.511721	-12.0585	4.53562e-33	9.33211e-32	62.0126
ANK3	0.0973043	12.055	4.72656e-33	9.71595e-32	61.9716
FBXO32	0.1982	-12.0546	4.75184e-33	9.75888e-32	61.9663
PTPRE	0.104937	12.0529	4.84813e-33	9.94742e-32	61.9464
PCSK9	0.0113749	12.052	4.90177e-33	1.00482e-31	61.9355
KDELR2	0.712881	-12.0443	5.36783e-33	1.09934e-31	61.8452
TEAD1	0.0785736	12.0441	5.37796e-33	1.1004e-31	61.8434
HSD17B4	0.188136	12.0419	5.5224e-33	1.12891e-31	61.817
SMS	0.534592	-12.0169	7.41234e-33	1.51387e-31	61.5246
ABO	0.0501086	12.0022	8.81373e-33	1.79842e-31	61.3526
TARS	0.289902	-11.9987	9.19214e-33	1.87391e-31	61.3109
C19orf33	0.703267	11.9937	9.74976e-33	1.98576e-31	61.2524
IGHG3	0.24361	-11.9911	1.005e-32	2.04504e-31	61.2222
TPPP	0.0229894	11.9786	1.16439e-32	2.36719e-31	61.076
ADRM1	0.565787	-11.977	1.18648e-32	2.40989e-31	61.0573
SNHG18	0.0419062	11.9768	1.18863e-32	2.41206e-31	61.0555
PHPT1	0.657109	11.9747	1.21836e-32	2.47014e-31	61.031
KIAA1324L	0.0420832	11.9744	1.22244e-32	2.47613e-31	61.0277
DNM2	0.115693	11.9705	1.28052e-32	2.59141e-31	60.9816
RHOV	0.187181	-11.9677	1.32337e-32	2.67568e-31	60.9489
MPRIP	0.0976666	11.9675	1.3254e-32	2.67737e-31	60.9474
MVP	0.32752	11.9671	1.33171e-32	2.68766e-31	60.9426
KHDRBS1	0.554199	-11.9587	1.47128e-32	2.96664e-31	60.8436
METTL5	0.409235	-11.9576	1.48963e-32	3.00091e-31	60.8313
TOP2A	0.224518	-11.9465	1.69752e-32	3.4166e-31	60.7016
HOXC10	0.126441	-11.9461	1.70483e-32	3.4282e-31	60.6973
CSNK2A1	0.313934	-11.9436	1.75552e-32	3.52693e-31	60.6682
HNRNPM	0.623137	-11.9389	1.85546e-32	3.72436e-31	60.6132
LYRM2	0.294649	-11.9376	1.88433e-32	3.77888e-31	60.5979
MRPS30	0.20854	-11.9337	1.97183e-32	3.95079e-31	60.5528
TALDO1	0.858951	-11.9311	2.03336e-32	4.0704e-31	60.5223
UPF2	0.329439	-11.9165	2.41079e-32	4.82158e-31	60.3531
DAB2IP	0.0357089	11.9092	2.62563e-32	5.24652e-31	60.2684
CADPS2	0.0397447	11.9065	2.71085e-32	5.41194e-31	60.2366
LINC00665	0.116076	-11.889	3.32613e-32	6.63431e-31	60.0335
COLCA2	0.185511	-11.8886	3.34039e-32	6.65678e-31	60.0292
FIS1	0.552069	11.8801	3.68698e-32	7.34087e-31	59.9312
DARS	0.415387	-11.88	3.69442e-32	7.34907e-31	59.9292
ZFR	0.24464	-11.8565	4.85751e-32	9.64544e-31	59.6573
MRPS12	0.427203	-11.8432	5.66877e-32	1.12463e-30	59.5039
ATP2B4	0.104282	11.8386	5.9807e-32	1.18545e-30	59.4507
GOLM1	0.190123	-11.8363	6.14355e-32	1.21664e-30	59.424
MYL6B	0.325969	-11.8362	6.15095e-32	1.21702e-30	59.4229
PAK1IP1	0.19133	-11.8333	6.36127e-32	1.25751e-30	59.3895
TPRKB	0.314293	-11.8279	6.77562e-32	1.33823e-30	59.3268
TRMT6	0.187077	-11.8188	7.5315e-32	1.4862e-30	59.2218
CMAS	0.262212	-11.8155	7.82631e-32	1.543e-30	59.1836
PDCL3	0.21507	-11.8054	8.7907e-32	1.7316e-30	59.0682
DCTPP1	0.283374	-11.8054	8.79973e-32	1.73184e-30	59.0672
GPX1	0.969651	11.8049	8.84129e-32	1.73847e-30	59.0625
FRY	0.0428324	11.8023	9.11926e-32	1.79154e-30	59.0318
PRPF38A	0.264355	-11.7932	1.01275e-31	1.98787e-30	58.9276
GALNT5	0.0315608	11.7898	1.0538e-31	2.06661e-30	58.8882
SF3A3	0.260938	-11.7841	1.12575e-31	2.20575e-30	58.8226
DST	0.122419	11.7776	1.21385e-31	2.37628e-30	58.7477
TMEM2	0.0632155	11.774	1.26475e-31	2.47374e-30	58.707
HNRNPK	1.15675	-11.7683	1.35108e-31	2.64025e-30	58.6414
BCL7B	0.132828	11.7676	1.36245e-31	2.66014e-30	58.6331
TMEM261	0.471568	-11.7673	1.36747e-31	2.66759e-30	58.6294
PPP1R14C	0.0516962	11.7641	1.41945e-31	2.76655e-30	58.5924
TES	0.248006	11.7622	1.4506e-31	2.82478e-30	58.5708
MB	0.129023	-11.7572	1.53575e-31	2.98797e-30	58.5142
COL4A5	0.0182189	11.7532	1.60975e-31	3.1292e-30	58.4674
TRIM8	0.10064	11.7485	1.69821e-31	3.29539e-30	58.4143
LRIG1	0.0362259	11.7403	1.86778e-31	3.62128e-30	58.3198
TP53I3	0.158436	11.7373	1.9321e-31	3.7427e-30	58.2862
NOL7	0.460131	-11.7348	1.98942e-31	3.85038e-30	58.2571
FAM174A	0.13722	11.7327	2.03911e-31	3.94311e-30	58.2326
ABI3BP	0.0174438	11.7044	2.82353e-31	5.45521e-30	57.9094
RBMX	0.592008	-11.7015	2.91873e-31	5.63424e-30	57.8765
SMARCA1	0.0531188	11.6985	3.02229e-31	5.82908e-30	57.8419
AP1S2	0.0588328	11.6823	3.64203e-31	7.01826e-30	57.6567
CSE1L	0.213182	-11.6755	3.93523e-31	7.57668e-30	57.5798
DYNLT1	1.2577	-11.6739	4.00912e-31	7.71225e-30	57.5613
CD52	0.246629	11.6678	4.29973e-31	8.26413e-30	57.4918
SH3KBP1	0.0718921	11.6625	4.56669e-31	8.76962e-30	57.432
GRK5	0.0271894	11.6538	5.04662e-31	9.68288e-30	57.3328
RPS24	2.85857	-11.6499	5.27896e-31	1.01199e-29	57.2881
NFKB1	0.0615837	11.6494	5.31131e-31	1.01731e-29	57.282
CFLAR	0.61499	11.6486	5.35615e-31	1.02502e-29	57.2737
ENSA	0.896871	-11.6486	5.36077e-31	1.02502e-29	57.2728
NPEPL1	0.256599	-11.6403	5.89423e-31	1.12605e-29	57.1786
VPS4B	0.299227	-11.6349	6.26956e-31	1.19672e-29	57.1173
NT5C3A	0.290889	-11.6313	6.53322e-31	1.24597e-29	57.0764
ARPC1B	0.662457	11.6287	6.72923e-31	1.28225e-29	57.0471
PRMT1	0.46963	-11.6275	6.81834e-31	1.29812e-29	57.034
RP1-78O14.1	0.0221229	11.617	7.68813e-31	1.46246e-29	56.9148
SLC19A1	0.0437455	11.6053	8.78817e-31	1.67028e-29	56.782
CD9	1.5913	11.595	9.88427e-31	1.877e-29	56.6653
VAPA	0.852006	11.5944	9.95137e-31	1.88812e-29	56.6586
TOM1L2	0.0550774	11.5913	1.03128e-30	1.95503e-29	56.6232
SLC7A6	0.0382662	11.5817	1.14971e-30	2.17768e-29	56.5152
HOXC6	0.0884597	-11.5794	1.18059e-30	2.23426e-29	56.4889
CPSF6	0.262531	-11.5785	1.19278e-30	2.25539e-29	56.4787
MED10	0.432478	-11.5771	1.21155e-30	2.28895e-29	56.4632
IK	0.46328	-11.5706	1.3058e-30	2.4649e-29	56.3889
SREBF2	0.114476	11.5646	1.39793e-30	2.63656e-29	56.3212
CNOT7	0.461942	-11.5595	1.48047e-30	2.78988e-29	56.2642
ISCU	0.510777	11.5586	1.49592e-30	2.8166e-29	56.2539
PTP4A1	0.563827	11.5528	1.59808e-30	3.00639e-29	56.1883
MEA1	0.460385	-11.5527	1.60064e-30	3.00865e-29	56.1867
PSMD14	0.409145	-11.5511	1.6298e-30	3.06088e-29	56.1688
ACAA1	0.170113	11.5501	1.6472e-30	3.09094e-29	56.1583
CAMK2D	0.0648046	11.5489	1.67098e-30	3.13291e-29	56.144
TNFAIP3	0.0812158	11.5486	1.67551e-30	3.13875e-29	56.1413
SEPHS1	0.19601	-11.5465	1.71689e-30	3.21355e-29	56.1171
MRPL13	0.416371	-11.5431	1.78528e-30	3.33874e-29	56.0783
SYBU	0.0319453	11.5424	1.79755e-30	3.35887e-29	56.0715
SMAD7	0.0314656	11.5396	1.85718e-30	3.46737e-29	56.0391
STOML2	0.585817	-11.5386	1.87771e-30	3.50274e-29	56.0282
KPNB1	0.463823	-11.5362	1.92891e-30	3.59522e-29	56.0015
APEX1	0.446684	-11.5333	1.99442e-30	3.71421e-29	55.9684
SNRPG	0.929597	-11.5308	2.05187e-30	3.81479e-29	55.9402
NIPSNAP1	0.192434	-11.5303	2.06338e-30	3.83298e-29	55.9346
LAMP1	0.217571	11.5278	2.12305e-30	3.93888e-29	55.9063
MYO9A	0.0759631	11.5277	2.12394e-30	3.93888e-29	55.9059
IFI27L2	0.261373	11.5223	2.25866e-30	4.18522e-29	55.8448
GSTA4	0.235282	11.5152	2.4475e-30	4.53136e-29	55.7651
RPSA	2.08036	-11.5131	2.50644e-30	4.63659e-29	55.7415
FSTL1	0.0399252	11.5113	2.55993e-30	4.7316e-29	55.7205
SLCO3A1	0.0753481	11.5011	2.87286e-30	5.30558e-29	55.606
DNAJC8	0.515829	-11.495	3.07867e-30	5.68094e-29	55.5374
RAMP1	0.184214	-11.494	3.11268e-30	5.73892e-29	55.5264
NEBL	0.140655	11.493	3.14795e-30	5.79914e-29	55.5153
SLC46A2	0.0335029	11.4916	3.1968e-30	5.88423e-29	55.5
NPR1	0.0127006	11.4856	3.42081e-30	6.29134e-29	55.4327
PSMA1	0.781867	-11.4832	3.51609e-30	6.46122e-29	55.4055
ACSL5	0.0603119	11.4639	4.37358e-30	8.0303e-29	55.1888
GDF15	0.237276	11.45	5.11602e-30	9.38572e-29	55.0332
LINC00261	0.0132555	11.4454	5.38913e-30	9.87858e-29	54.9815
ATIC	0.227291	-11.4364	5.95982e-30	1.09157e-28	54.8816
TP53INP1	0.0713924	11.4276	6.57901e-30	1.20398e-28	54.7835
HSPA14	0.205983	-11.4217	7.03689e-30	1.28671e-28	54.7167
SULT1A2	0.0502799	11.4143	7.6477e-30	1.39725e-28	54.6341
ST6GALNAC6	0.059754	11.4141	7.66262e-30	1.39882e-28	54.6322
NARF	0.28664	-11.4075	8.24591e-30	1.50406e-28	54.5593
ST6GALNAC4	0.0609148	11.4074	8.25862e-30	1.50514e-28	54.5578
ACAT1	0.134972	11.4048	8.50807e-30	1.54934e-28	54.5283
UNG	0.143688	-11.4017	8.81003e-30	1.60301e-28	54.4936
AHCY	0.312747	-11.4015	8.82847e-30	1.60504e-28	54.4916
REXO2	0.305766	11.3987	9.10946e-30	1.65477e-28	54.4605
PPIH	0.286783	-11.398	9.17541e-30	1.66539e-28	54.4533
ARL6IP5	0.464037	11.3953	9.4623e-30	1.71606e-28	54.4227
PHLDA3	0.135162	11.3896	1.00876e-29	1.82796e-28	54.3592
ST7	0.0376339	11.3894	1.01033e-29	1.82932e-28	54.3577
LAMB2	0.116815	11.3892	1.01329e-29	1.83318e-28	54.3548
SCNN1G	0.025914	11.3825	1.09257e-29	1.975e-28	54.28
MTUS1	0.15812	11.3776	1.15339e-29	2.08324e-28	54.2262
IRF7	0.230473	-11.3757	1.17912e-29	2.12797e-28	54.2043
PER1	0.103903	11.3732	1.21146e-29	2.18456e-28	54.1775
HSBP1	1.17949	-11.3725	1.22135e-29	2.20061e-28	54.1694
CAMK2N1	0.107577	-11.3682	1.28135e-29	2.30684e-28	54.1218
ZSWIM6	0.0421724	11.3605	1.39642e-29	2.51196e-28	54.0365
TATDN1	0.302643	-11.3521	1.53464e-29	2.75837e-28	53.9428
AC009133.12	0.0546258	11.352	1.5363e-29	2.75912e-28	53.9417
RUVBL1	0.25542	-11.3476	1.61347e-29	2.89536e-28	53.8931
IRS1	0.146491	-11.3424	1.71074e-29	3.06743e-28	53.8349
SPIRE1	0.0375427	11.3333	1.89253e-29	3.39066e-28	53.7347
FAM136A	0.321996	-11.3306	1.95217e-29	3.49469e-28	53.7039
CDKAL1	0.172231	-11.3235	2.11311e-29	3.77975e-28	53.6253
LHFP	0.0236252	11.3196	2.20519e-29	3.94127e-28	53.583
CSRP2	0.182377	-11.2963	2.85928e-29	5.10618e-28	53.3251
MRPS18A	0.332031	-11.2954	2.88986e-29	5.15664e-28	53.3146
SDHB	0.45067	-11.2923	2.99023e-29	5.33146e-28	53.2807
HSPA6	0.229039	-11.2856	3.22144e-29	5.73907e-28	53.2068
ATAD3A	0.179571	-11.2846	3.25776e-29	5.79912e-28	53.1957
AC007405.6	0.0523835	11.2808	3.39867e-29	6.04511e-28	53.1536
NPM3	0.177365	-11.2754	3.60597e-29	6.40869e-28	53.0949
NHSL2	0.103623	11.2691	3.86796e-29	6.8688e-28	53.0253
CXCL16	0.236069	11.2601	4.27285e-29	7.58174e-28	52.9265
EIF3I	0.619293	-11.2597	4.29335e-29	7.61204e-28	52.9217
TMCO1	0.564109	-11.2546	4.54169e-29	8.04591e-28	52.8659
SRP72	0.321665	-11.2504	4.76097e-29	8.42764e-28	52.8191
C1QC	0.0770198	11.2389	5.41025e-29	9.56933e-28	52.6922
NTM	0.0316396	11.2355	5.61801e-29	9.92888e-28	52.6548
ORC4	0.196405	-11.2349	5.65109e-29	9.9794e-28	52.649
BIRC5	0.164951	-11.2191	6.73221e-29	1.18697e-27	52.4753
RAI2	0.012226	11.2034	8.01132e-29	1.41025e-27	52.3027
MAD2L1	0.167798	-11.2025	8.09063e-29	1.42308e-27	52.2929
SLC12A4	0.0364533	11.2003	8.28305e-29	1.45577e-27	52.2696
CNPY3	0.261428	-11.1992	8.39022e-29	1.47344e-27	52.2568
RAB13	0.660107	-11.1893	9.35746e-29	1.642e-27	52.1485
DPYSL3	0.137812	-11.183	1.00258e-28	1.75788e-27	52.0801
FSCN1	0.129219	-11.1805	1.03044e-28	1.8053e-27	52.0529
FSTL3	0.138469	11.1761	1.08202e-28	1.89418e-27	52.0044
CHL1	0.118089	-11.1695	1.16355e-28	2.03529e-27	51.9323
SNRPA1	0.25131	-11.1574	1.32993e-28	2.3245e-27	51.7997
SRSF10	0.536274	-11.1559	1.35156e-28	2.36045e-27	51.7837
HTATSF1	0.250192	-11.1556	1.35525e-28	2.36503e-27	51.781
DPP4	0.060824	11.1537	1.38374e-28	2.41284e-27	51.7603
SATB1	0.0252894	11.1454	1.5161e-28	2.64157e-27	51.6697
RP11-476D10.1	0.00865938	11.1447	1.5289e-28	2.66178e-27	51.6613
MAP3K13	0.695704	-11.1414	1.58407e-28	2.75565e-27	51.6262
HOXB7	0.0948527	-11.14	1.60913e-28	2.79707e-27	51.6106
ANP32A	0.493157	-11.1373	1.65785e-28	2.87949e-27	51.581
SMC3	0.285542	-11.133	1.73698e-28	3.01456e-27	51.5347
IDO1	0.211823	-11.1217	1.96746e-28	3.4119e-27	51.4111
COQ3	0.108807	-11.1215	1.97251e-28	3.41799e-27	51.4086
MRPS35	0.314996	-11.1176	2.05686e-28	3.56138e-27	51.367
CD164	0.677052	-11.1114	2.2032e-28	3.81178e-27	51.2988
BHLHE40	0.368872	11.1032	2.40921e-28	4.16495e-27	51.2101
C10orf67	0.0164637	11.0975	2.56346e-28	4.42815e-27	51.1485
SUMO2	1.43062	-11.0959	2.60872e-28	4.50283e-27	51.1312
SMARCE1	0.35407	-11.0903	2.77561e-28	4.78718e-27	51.0696
TSPAN7	0.0168058	11.0745	3.29593e-28	5.68017e-27	50.8992
SNCG	0.22301	-11.0586	3.92318e-28	6.7559e-27	50.7263
POLR3K	0.246604	-11.0551	4.07564e-28	7.00758e-27	50.6885
KLHL23	0.105209	-11.0433	4.63234e-28	7.95858e-27	50.5615
KDM5B	0.285487	-11.042	4.70263e-28	8.07309e-27	50.5465
ZC3H12A	0.109297	11.0379	4.91565e-28	8.43225e-27	50.5026
CMBL	0.231008	-11.0253	5.63829e-28	9.65693e-27	50.3665
DBI	1.22813	11.0234	5.75298e-28	9.84576e-27	50.3465
MAGI1	0.0722176	11.0223	5.82397e-28	9.95957e-27	50.3343
SLC15A2	0.0447368	11.0188	6.05261e-28	1.03426e-26	50.2961
HPN	0.0570926	11.0112	6.57251e-28	1.12223e-26	50.2144
JTB	0.980678	-10.9999	7.42918e-28	1.26753e-26	50.0928
RARS2	0.199486	-10.9987	7.52169e-28	1.28233e-26	50.0806
NXN	0.0501778	10.9959	7.75997e-28	1.32194e-26	50.0496
PSMD1	0.285265	-10.9926	8.03831e-28	1.3683e-26	50.0147
PBDC1	0.0553868	10.9848	8.75269e-28	1.48876e-26	49.9302
MRPL3	0.380608	-10.9812	9.1003e-28	1.5467e-26	49.8915
RPP40	0.120225	-10.9751	9.71501e-28	1.64992e-26	49.8267
CDC42	1.03332	-10.9684	1.04555e-27	1.77431e-26	49.7538
MARCO	0.056589	10.967	1.0606e-27	1.79848e-26	49.7397
APOA1BP	0.463859	-10.9656	1.07686e-27	1.82466e-26	49.7246
HDDC2	0.47857	-10.965	1.08466e-27	1.83647e-26	49.7174
DNAJC7	0.422748	-10.9584	1.16393e-27	1.96918e-26	49.6474
RORA	0.0417819	10.9549	1.20956e-27	2.04482e-26	49.6093
PRC1	0.156075	-10.949	1.28947e-27	2.17659e-26	49.5458
WHSC1L1	0.382915	-10.9464	1.32606e-27	2.23666e-26	49.5181
ZNF33A	0.247262	-10.9447	1.35063e-27	2.27637e-26	49.4998
SF3B4	0.28356	-10.9317	1.553e-27	2.61545e-26	49.3613
EHD1	0.112106	10.9307	1.57126e-27	2.6442e-26	49.3497
POLR3H	0.123729	10.9237	1.69324e-27	2.84732e-26	49.2756
FANCL	0.154232	-10.9206	1.75034e-27	2.9411e-26	49.2427
USP1	0.296769	-10.92	1.76224e-27	2.95885e-26	49.236
SNAPC3	0.216538	-10.916	1.84004e-27	3.08523e-26	49.1931
SPAG9	0.236794	10.916	1.84029e-27	3.08523e-26	49.193
SUMO1	0.859716	-10.915	1.85999e-27	3.1159e-26	49.1824
VAMP8	1.30777	10.9088	1.9888e-27	3.32918e-26	49.116
FARSB	0.192816	-10.9067	2.03361e-27	3.40162e-26	49.0939
RP11-141J13.5	0.0129784	10.906	2.04836e-27	3.4237e-26	49.0867
RNF180	0.0151895	10.9048	2.07585e-27	3.46704e-26	49.0735
HIST1H2BD	0.144649	-10.9004	2.17717e-27	3.63353e-26	49.0262
FCGR2A	0.0419372	10.8936	2.34116e-27	3.90428e-26	48.9542
TJP1	0.135089	10.8918	2.38876e-27	3.98067e-26	48.9342
TPR	0.463671	-10.8907	2.41519e-27	4.02169e-26	48.9233
EHMT2	0.165372	-10.8863	2.53221e-27	4.21339e-26	48.8764
AC004158.3	0.102214	-10.882	2.65274e-27	4.41063e-26	48.8303
SIX1	0.138985	-10.8812	2.67544e-27	4.44504e-26	48.8218
UBE2J2	0.341658	-10.8727	2.93136e-27	4.86414e-26	48.7312
CNBP	1.01624	-10.8727	2.93208e-27	4.86414e-26	48.7309
RNASEH2A	0.171506	-10.8658	3.15744e-27	5.23408e-26	48.6575
CUX1	0.144836	10.8647	3.19579e-27	5.2937e-26	48.6455
HES4	0.197526	-10.8608	3.32989e-27	5.51172e-26	48.6047
MRTO4	0.197385	-10.8546	3.55854e-27	5.88578e-26	48.5389
PTPN12	0.155788	10.8545	3.56218e-27	5.88741e-26	48.5379
MSH2	0.139344	-10.8489	3.78536e-27	6.25162e-26	48.4776
DDX5	1.2581	10.8452	3.93828e-27	6.49933e-26	48.4383
CIT	0.0637669	10.8425	4.05028e-27	6.67919e-26	48.4105
ALDH3B1	0.101681	10.8409	4.12094e-27	6.79068e-26	48.3933
RP11-65I12.1	0.0151851	10.8373	4.28216e-27	7.05111e-26	48.3553
WDR13	0.13229	10.8289	4.68707e-27	7.7121e-26	48.2657
ARMC9	0.0580968	10.8253	4.87139e-27	8.00944e-26	48.2274
TMEM9B	0.212335	10.8201	5.14821e-27	8.45832e-26	48.1726
DUSP6	0.332311	10.8188	5.2238e-27	8.57616e-26	48.1581
IGSF3	0.040136	10.8127	5.57526e-27	9.14639e-26	48.0936
DENND2C	0.0114902	10.8094	5.77041e-27	9.45954e-26	48.0594
ARNTL	0.038919	10.7934	6.84306e-27	1.12097e-25	47.8903
FKBP2	0.589538	10.7928	6.88939e-27	1.12772e-25	47.8836
H2AFY	0.723563	-10.7918	6.96484e-27	1.13923e-25	47.8728
MICALCL	0.0135605	10.7844	7.53757e-27	1.23201e-25	47.7945
FH	0.246512	-10.7831	7.6386e-27	1.2476e-25	47.7813
RPL39L	0.168195	-10.7823	7.70542e-27	1.25759e-25	47.7726
TMEM38B	0.133542	-10.7753	8.30313e-27	1.35414e-25	47.6985
RFC4	0.133444	-10.7742	8.39727e-27	1.36849e-25	47.6874
P4HA1	0.226565	-10.7728	8.5227e-27	1.38791e-25	47.6727
ZNF131	0.166629	-10.7722	8.58186e-27	1.39652e-25	47.6658
MCM3	0.213364	-10.7696	8.82142e-27	1.43445e-25	47.6385
ITSN2	0.135592	10.7684	8.93282e-27	1.4515e-25	47.626
SUPT4H1	0.480086	-10.764	9.36038e-27	1.51986e-25	47.5797
APH1A	0.532082	-10.7577	1.00128e-26	1.62461e-25	47.5129
RHOF	0.136143	10.7567	1.01213e-26	1.64101e-25	47.5022
PDK1	0.1285	-10.754	1.04074e-26	1.68616e-25	47.4745
ERP27	0.0342774	10.754	1.04154e-26	1.68623e-25	47.4738
CAPZA1	0.445843	-10.7429	1.17126e-26	1.89486e-25	47.3574
CBR1	0.181513	10.7358	1.26337e-26	2.04239e-25	47.2823
IFIH1	0.154005	-10.7354	1.26819e-26	2.04869e-25	47.2785
RERG	0.110553	-10.7153	1.56992e-26	2.53426e-25	47.0668
CNR1	0.00968289	10.7147	1.57964e-26	2.5481e-25	47.0607
ADRB1	0.0141382	10.7129	1.6106e-26	2.59615e-25	47.0415
SH3RF1	0.0839011	10.7115	1.63452e-26	2.6328e-25	47.0269
CDC42SE1	0.342361	-10.7036	1.77589e-26	2.85844e-25	46.9446
CLGN	0.109463	-10.7029	1.78899e-26	2.87743e-25	46.9373
CDCA7	0.10173	-10.6998	1.84961e-26	2.97278e-25	46.9043
TBCB	0.620928	-10.6996	1.85256e-26	2.97537e-25	46.9027
HIST1H2AC	0.282349	-10.6994	1.85662e-26	2.97973e-25	46.9005
SPINK1	0.367861	-10.6985	1.8745e-26	3.00625e-25	46.891
RP4-569M23.2	0.0224017	10.6973	1.89821e-26	3.04207e-25	46.8785
PRKCD	0.0696961	10.6969	1.90701e-26	3.05397e-25	46.874
MRFAP1	0.407127	10.6967	1.91105e-26	3.05823e-25	46.8719
CKAP2	0.146869	-10.6921	2.0065e-26	3.20866e-25	46.8235
DTYMK	0.217486	-10.6895	2.06212e-26	3.29524e-25	46.7964
C1orf131	0.173992	-10.6793	2.29567e-26	3.6658e-25	46.69
RTFDC1	0.453984	-10.6767	2.3599e-26	3.76565e-25	46.6627
CDV3	0.106828	10.6651	2.66631e-26	4.25153e-25	46.5416
KLHDC3	0.274633	-10.6567	2.91438e-26	4.64375e-25	46.4534
GPR160	0.101617	10.656	2.93524e-26	4.67363e-25	46.4463
SMIM4	0.146931	10.6544	2.98467e-26	4.74892e-25	46.4298
EVA1C	0.105604	10.6524	3.04949e-26	4.84858e-25	46.4085
HIST1H2AE	0.102021	-10.6517	3.07299e-26	4.88244e-25	46.4009
ANXA8L1	0.0168071	10.6492	3.15334e-26	5.00651e-25	46.3753
SYCP2	0.107073	-10.6461	3.25741e-26	5.16805e-25	46.3431
DRG2	0.190033	-10.6392	3.50217e-26	5.55241e-25	46.2712
NOD1	0.0264853	10.6379	3.55018e-26	5.6245e-25	46.2577
ASCL2	0.114981	-10.6357	3.63453e-26	5.75402e-25	46.2344
ARL6IP6	0.230912	-10.6319	3.78252e-26	5.98404e-25	46.1949
SLC16A3	0.289037	-10.6315	3.79745e-26	6.00339e-25	46.191
TMEM63A	0.197129	-10.6292	3.89159e-26	6.14782e-25	46.1667
IDH3B	0.332881	-10.6237	4.12458e-26	6.51126e-25	46.109
DDX39A	0.2228	-10.6151	4.51253e-26	7.11864e-25	46.0199
SLC6A14	0.122876	10.6142	4.5548e-26	7.18021e-25	46.0107
C1orf168	0.0128616	10.6113	4.69536e-26	7.39652e-25	45.9805
FBXL5	0.108673	10.61	4.76155e-26	7.49547e-25	45.9666
SNX22	0.0394511	10.6063	4.95161e-26	7.78914e-25	45.9278
CDC20	0.179938	-10.602	5.17965e-26	8.14207e-25	45.8832
GINS2	0.134629	-10.5998	5.29842e-26	8.32288e-25	45.8607
KNOP1	0.210218	-10.5936	5.65316e-26	8.87382e-25	45.7965
ST6GALNAC5	0.016618	10.5914	5.78728e-26	9.07793e-25	45.7732
HDGF	0.462383	-10.5911	5.80209e-26	9.09473e-25	45.7707
KRT17	0.288091	-10.5904	5.84523e-26	9.15588e-25	45.7633
MRPL33	0.623774	10.5856	6.15041e-26	9.6271e-25	45.7129
VKORC1L1	0.100365	10.5841	6.24473e-26	9.76784e-25	45.6978
DCAF13	0.217008	-10.5819	6.39416e-26	9.99454e-25	45.6743
BAG2	0.122159	-10.5766	6.75227e-26	1.05469e-24	45.6203
CAPN2	0.542524	10.5764	6.77288e-26	1.05716e-24	45.6173
ARPC5	0.96313	-10.5715	7.12415e-26	1.11121e-24	45.5672
MZT2B	0.939239	-10.5706	7.19615e-26	1.12165e-24	45.5572
WBP11	0.315929	-10.5568	8.30965e-26	1.2943e-24	45.4146
ARHGAP44	0.0376256	10.5519	8.7466e-26	1.3614e-24	45.3637
EIF3H	1.09099	-10.5464	9.26169e-26	1.44056e-24	45.307
BTF3	1.64526	-10.541	9.7962e-26	1.52263e-24	45.2514
CDS1	0.101347	10.5405	9.84635e-26	1.52936e-24	45.2463
NCEH1	0.0588061	10.5404	9.8599e-26	1.53039e-24	45.245
PUSL1	0.185427	-10.5394	9.96439e-26	1.54553e-24	45.2345
RNPS1	0.523454	-10.5244	1.1644e-25	1.80353e-24	45.0801
OGT	0.0838953	10.5222	1.19197e-25	1.84493e-24	45.0569
SMARCB1	0.344218	-10.5201	1.21812e-25	1.88409e-24	45.0354
ZNHIT3	0.30706	-10.5196	1.22435e-25	1.89241e-24	45.0303
PSMB8	0.723171	-10.5189	1.2332e-25	1.90477e-24	45.0232
PTGR1	0.270653	-10.51	1.35285e-25	2.08812e-24	44.9314
LGALS9	0.245335	-10.5031	1.45263e-25	2.24057e-24	44.8608
PYCR2	0.254541	-10.5011	1.48328e-25	2.28626e-24	44.8401
CDKL2	0.0419801	10.5009	1.487e-25	2.28917e-24	44.8377
NUSAP1	0.1809	-10.5009	1.48724e-25	2.28917e-24	44.8375
MEST	0.143164	-10.4989	1.51867e-25	2.33592e-24	44.8168
HLA-DMA	0.506243	10.4955	1.5719e-25	2.41612e-24	44.7826
CES1	0.0149967	10.4953	1.5758e-25	2.41931e-24	44.7802
C8orf34	0.00988133	10.4942	1.59462e-25	2.44596e-24	44.7684
PRKX	0.0970601	-10.4867	1.72372e-25	2.64216e-24	44.6912
TIPRL	0.276022	-10.4843	1.76698e-25	2.70661e-24	44.6666
SPTAN1	0.138961	10.4823	1.80403e-25	2.76145e-24	44.6461
KIAA1683	0.0153535	10.482	1.80862e-25	2.76656e-24	44.6436
FUBP1	0.275712	-10.4808	1.83244e-25	2.80107e-24	44.6306
SRSF3	1.05289	-10.4787	1.87279e-25	2.86078e-24	44.609
MB21D1	0.110795	-10.461	2.2487e-25	3.43264e-24	44.4277
TMEM14A	0.400096	-10.4606	2.25827e-25	3.44487e-24	44.4235
PPM1G	0.384156	-10.452	2.46878e-25	3.7634e-24	44.3351
CCNL1	0.467153	10.4506	2.50303e-25	3.81299e-24	44.3215
ILF3	0.364741	-10.4382	2.84685e-25	4.33378e-24	44.1939
WNT3A	0.00926766	10.4375	2.86848e-25	4.36371e-24	44.1864
EXOSC3	0.210048	-10.4361	2.90778e-25	4.42046e-24	44.1729
TSC22D2	0.0674684	10.4341	2.97044e-25	4.51263e-24	44.1518
ZCRB1	0.48689	-10.4305	3.08284e-25	4.68018e-24	44.1149
PPP1R12C	0.0488364	10.4253	3.2512e-25	4.93239e-24	44.0622
SHE	0.0123445	10.4154	3.60311e-25	5.46255e-24	43.9604
RP1	0.0231657	10.4145	3.63521e-25	5.50745e-24	43.9516
FBLN5	0.0446711	10.4087	3.85853e-25	5.84179e-24	43.8925
LINC00162	0.0106393	10.4038	4.05903e-25	6.14116e-24	43.8423
ZNF622	0.23064	-10.4003	4.20616e-25	6.35941e-24	43.807
DNTTIP1	0.337997	-10.3924	4.56479e-25	6.89693e-24	43.7259
TCEAL2	0.0117749	10.3872	4.81552e-25	7.27081e-24	43.6729
ACADVL	0.336595	10.3858	4.88605e-25	7.37229e-24	43.6585
ENY2	0.798449	-10.3829	5.03037e-25	7.58488e-24	43.6296
SGK1	0.198487	10.3825	5.05178e-25	7.61199e-24	43.6254
LTA4H	0.271913	10.3809	5.13899e-25	7.73814e-24	43.6085
EPHX2	0.0209547	10.377	5.34897e-25	8.04886e-24	43.5688
C16orf13	0.73154	-10.3731	5.56659e-25	8.37065e-24	43.5292
COX7A2L	0.808614	-10.3715	5.65535e-25	8.49835e-24	43.5136
IVL	0.12688	-10.371	5.6889e-25	8.54298e-24	43.5077
TMEM237	0.149466	-10.3707	5.70359e-25	8.55924e-24	43.5051
CMSS1	0.216173	-10.3613	6.27951e-25	9.41714e-24	43.4098
ZNF428	0.539174	-10.3592	6.41699e-25	9.61681e-24	43.3883
NAA50	0.333593	-10.3541	6.76347e-25	1.01292e-23	43.3362
KIF1A	0.0887315	-10.3535	6.80507e-25	1.01846e-23	43.3301
LBH	0.127275	10.353	6.84236e-25	1.02336e-23	43.3247
FREM2	0.0102333	10.3519	6.91553e-25	1.0336e-23	43.3142
LGALSL	0.0437831	10.3475	7.23604e-25	1.08078e-23	43.2693
MIDN	0.327803	10.3468	7.2907e-25	1.08821e-23	43.2618
RBBP4	0.386813	-10.3443	7.47535e-25	1.11502e-23	43.237
PSMD11	0.431861	-10.3405	7.77483e-25	1.15891e-23	43.1981
DCLRE1C	0.113358	-10.3401	7.80819e-25	1.1631e-23	43.1939
EIF6	0.714475	-10.3342	8.29508e-25	1.2348e-23	43.1339
PRPF6	0.312976	-10.3307	8.5969e-25	1.27887e-23	43.0985
GRAMD2	0.0371077	10.3289	8.75486e-25	1.30149e-23	43.0805
CCNB1	0.15045	-10.3275	8.88131e-25	1.31941e-23	43.0662
ZMAT2	0.41206	-10.3274	8.89319e-25	1.32029e-23	43.0649
ADD1	0.122421	10.3211	9.47786e-25	1.40615e-23	43.0018
KLB	0.0141687	10.321	9.49052e-25	1.40708e-23	43.0005
GPRIN2	0.0326007	10.3188	9.70796e-25	1.43836e-23	42.978
ACP1	0.626891	-10.3144	1.01572e-24	1.50392e-23	42.9332
CALML5	0.157267	-10.3132	1.02777e-24	1.52075e-23	42.9215
MAGOHB	0.321649	-10.3069	1.096e-24	1.62061e-23	42.8578
PTCHD1	0.00527955	10.3063	1.10279e-24	1.62958e-23	42.8517
GPI	0.234889	-10.3045	1.12352e-24	1.65909e-23	42.8333
ARAP1	0.0467004	10.3035	1.13501e-24	1.67496e-23	42.8232
TOMM22	0.492259	-10.2977	1.2035e-24	1.77484e-23	42.7651
EZH2	0.113872	-10.2919	1.2768e-24	1.88169e-23	42.7065
AMN	0.0374617	10.2906	1.29388e-24	1.9056e-23	42.6933
SNAP23	0.168812	10.2895	1.30832e-24	1.92558e-23	42.6824
TFAP2A	0.0979654	-10.2791	1.4551e-24	2.14019e-23	42.577
HSPB1	1.50238	10.2697	1.60125e-24	2.35359e-23	42.4821
ZNF655	0.099193	10.2661	1.66037e-24	2.43888e-23	42.4462
HMGCS1	0.144181	10.2643	1.69082e-24	2.48196e-23	42.4282
HN1L	0.27312	-10.2632	1.71101e-24	2.50994e-23	42.4164
MRPS5	0.365674	-10.2606	1.75653e-24	2.575e-23	42.3904
NPM1	1.15421	-10.2594	1.77861e-24	2.60565e-23	42.378
TAF11	0.266208	-10.2553	1.853e-24	2.71284e-23	42.3374
MRPS36	0.333615	10.2514	1.92804e-24	2.82084e-23	42.2981
SET	0.623344	-10.2502	1.95285e-24	2.85525e-23	42.2854
NOSTRIN	0.0147949	10.2474	2.00799e-24	2.93394e-23	42.2579
NPC1	0.0697552	10.2454	2.04909e-24	2.99202e-23	42.2378
CENPH	0.110558	-10.2395	2.17577e-24	3.17491e-23	42.1783
ZBTB43	0.094363	10.2383	2.20323e-24	3.21286e-23	42.1659
CHTOP	0.345426	-10.2359	2.25658e-24	3.28849e-23	42.1422
RAD1	0.248352	-10.2306	2.38094e-24	3.46744e-23	42.089
LSM7	0.745844	-10.2279	2.44779e-24	3.56247e-23	42.0616
GMNN	0.175733	-10.2168	2.73743e-24	3.98139e-23	41.9508
AGPAT4	0.013423	10.2158	2.76723e-24	4.0221e-23	41.9401
CDC40	0.203083	-10.2113	2.89466e-24	4.20456e-23	41.8955
BARD1	0.13254	-10.211	2.90535e-24	4.21733e-23	41.8918
PDE8B	0.0117077	10.2102	2.92877e-24	4.24854e-23	41.8839
TMED6	0.00949427	10.2058	3.06236e-24	4.43942e-23	41.8397
MSH6	0.130841	-10.1908	3.56199e-24	5.16035e-23	41.6899
DRG1	0.222885	-10.1895	3.60769e-24	5.22315e-23	41.6773
ERI3	0.303719	-10.1769	4.09614e-24	5.92259e-23	41.5515
C14orf166	0.688627	-10.1685	4.4585e-24	6.44231e-23	41.4675
H2AFV	0.592406	-10.1684	4.46574e-24	6.44858e-23	41.4659
MDFI	0.10059	-10.1675	4.5044e-24	6.50016e-23	41.4574
SRD5A1	0.125857	-10.164	4.6694e-24	6.73389e-23	41.4217
PSMA5	0.510259	-10.1625	4.73952e-24	6.83057e-23	41.4069
RHNO1	0.14429	-10.1567	5.02224e-24	7.23334e-23	41.3495
CKLF	0.318584	-10.1566	5.02915e-24	7.23858e-23	41.3482
AGPAT5	0.111312	-10.1522	5.25784e-24	7.56283e-23	41.3041
FOSL2	0.195376	10.1482	5.46911e-24	7.86162e-23	41.2651
RPS3	3.24416	-10.1469	5.54453e-24	7.96487e-23	41.2515
PDZD2	0.037674	10.1464	5.57171e-24	7.99874e-23	41.2467
TUSC3	0.237899	-10.1459	5.60131e-24	8.03604e-23	41.2414
FBXO25	0.259341	-10.144	5.70793e-24	8.1837e-23	41.2227
ALG1L	0.102448	-10.1431	5.76168e-24	8.25543e-23	41.2135
ALS2CL	0.0490265	10.1421	5.81492e-24	8.32634e-23	41.2043
FOXI1	0.0884228	-10.1408	5.89405e-24	8.43419e-23	41.191
PRTFDC1	0.0946357	-10.129	6.63797e-24	9.49259e-23	41.0732
SBNO1	0.193233	-10.1237	7.00169e-24	1.00063e-22	41.0204
EPB41L3	0.0179554	10.1226	7.075e-24	1.01045e-22	41.01
CRYL1	0.0523201	10.1218	7.13504e-24	1.01837e-22	41.0017
RRM1	0.193382	-10.1208	7.20327e-24	1.02745e-22	40.9922
BMP1	0.0363564	10.1179	7.41641e-24	1.05717e-22	40.9633
POLR2I	0.623649	-10.1133	7.76569e-24	1.10554e-22	40.9178
ATP6V0D1	0.246837	10.1098	8.04398e-24	1.14442e-22	40.8829
TMEM167A	0.450895	-10.107	8.27779e-24	1.17693e-22	40.8545
TIMM10	0.339827	-10.1065	8.31679e-24	1.18172e-22	40.8498
ARSJ	0.0225858	10.1031	8.60703e-24	1.22218e-22	40.8159
PEG10	0.147535	10.099	8.96807e-24	1.27263e-22	40.7751
SORBS2	0.0528872	10.0984	9.01717e-24	1.27878e-22	40.7697
APBB1	0.0225328	10.0956	9.27144e-24	1.314e-22	40.7422
YWHAB	0.876868	-10.0947	9.35661e-24	1.32522e-22	40.7331
WDR43	0.234651	-10.0898	9.82874e-24	1.3912e-22	40.6844
C14orf1	0.297553	10.0872	1.00899e-23	1.42726e-22	40.6584
MYO5C	0.0992176	10.0853	1.02776e-23	1.45288e-22	40.6401
SLC25A5	0.950047	10.0837	1.04512e-23	1.47649e-22	40.6235
MRPL21	0.361006	-10.0811	1.07258e-23	1.51431e-22	40.5978
C7orf55	0.147848	10.077	1.11721e-23	1.57631e-22	40.5575
ENAH	0.240103	-10.0745	1.14541e-23	1.61507e-22	40.5328
LARS	0.278359	-10.0738	1.15282e-23	1.6245e-22	40.5264
PPP3CC	0.038721	10.0734	1.15824e-23	1.63109e-22	40.5217
MYO1G	0.0272356	10.0721	1.17349e-23	1.65153e-22	40.5088
GON4L	0.158956	-10.0618	1.30062e-23	1.82928e-22	40.4069
DYNLL1	1.45911	-10.0546	1.39654e-23	1.96294e-22	40.3364
RPN2	0.588486	-10.0513	1.44431e-23	2.02881e-22	40.3031
MRPL44	0.202744	-10.0502	1.4601e-23	2.04968e-22	40.2923
C6orf48	0.761899	-10.049	1.47688e-23	2.07192e-22	40.281
FAM111B	0.111796	-10.0402	1.61191e-23	2.25994e-22	40.1943
TANC1	0.0559396	10.0299	1.78613e-23	2.50262e-22	40.0927
GATA6-AS1	0.0105934	10.027	1.83838e-23	2.5742e-22	40.0641
LBR	0.198171	-10.025	1.87559e-23	2.62464e-22	40.0443
ERGIC2	0.321283	-10.0235	1.90385e-23	2.6625e-22	40.0295
PARP9	0.306283	-10.0232	1.91014e-23	2.66962e-22	40.0262
PCMT1	0.489073	-10.0187	1.99666e-23	2.78879e-22	39.9823
QPRT	0.217336	-10.0172	2.02617e-23	2.82822e-22	39.9678
HEG1	0.03992	10.0106	2.16448e-23	3.01749e-22	39.9024
MYB	0.108158	-10.0089	2.20048e-23	3.06575e-22	39.8861
TRIM27	0.197324	-10.0079	2.22391e-23	3.09644e-22	39.8756
AQP3	0.478091	10.0048	2.29229e-23	3.18964e-22	39.8456
CTDSPL	0.0472256	10.0028	2.33885e-23	3.2524e-22	39.8257
BSPRY	0.188664	-9.99809	2.45016e-23	3.40504e-22	39.7796
ENO2	0.217983	-9.99443	2.54067e-23	3.52862e-22	39.7437
CKB	0.659466	9.98652	2.74791e-23	3.81405e-22	39.666
NUF2	0.116209	-9.97702	3.01886e-23	4.18752e-22	39.5729
CCDC59	0.359174	-9.9647	3.41008e-23	4.72722e-22	39.4522
MARK3	0.161992	9.96096	3.53863e-23	4.90236e-22	39.4155
CIAO1	0.184829	-9.95537	3.73948e-23	5.17738e-22	39.3609
DGUOK	0.422941	-9.9548	3.7606e-23	5.20337e-22	39.3553
PLCB1	0.0811494	-9.95282	3.83493e-23	5.30292e-22	39.3359
TPTEP1	0.0164203	9.95146	3.88666e-23	5.3711e-22	39.3226
ANO6	0.0643109	9.94976	3.95269e-23	5.45895e-22	39.306
RBCK1	0.45092	-9.94643	4.08447e-23	5.63744e-22	39.2735
CIR1	0.383676	-9.94506	4.14037e-23	5.71104e-22	39.26
GALNT12	0.0232025	9.94414	4.17813e-23	5.75953e-22	39.251
TPX2	0.130353	-9.94405	4.18166e-23	5.76082e-22	39.2502
TUBG1	0.165637	-9.93742	4.46418e-23	6.14622e-22	39.1854
PUS7L	0.15513	-9.93602	4.52605e-23	6.22754e-22	39.1718
ZCCHC7	0.177	-9.93374	4.62909e-23	6.36536e-22	39.1495
ARRDC3	0.300824	9.93289	4.66814e-23	6.41507e-22	39.1412
GPC4	0.0867686	9.92067	5.26537e-23	7.22685e-22	39.022
ISYNA1	0.142518	-9.91427	5.60726e-23	7.69134e-22	38.9597
TDG	0.217226	-9.9064	6.05875e-23	8.30551e-22	38.883
TGM1	0.0113289	9.90487	6.15055e-23	8.42614e-22	38.8681
NMU	0.115476	-9.90409	6.19763e-23	8.4854e-22	38.8606
BST2	0.676742	-9.90249	6.29635e-23	8.61524e-22	38.8449
LSM4	0.608086	-9.8958	6.72391e-23	9.1946e-22	38.7798
PDCD6	0.622434	-9.88993	7.12248e-23	9.73361e-22	38.7228
ZDHHC7	0.0583301	9.88196	7.70199e-23	1.05191e-21	38.6454
MATN3	0.0156704	9.88024	7.83328e-23	1.06918e-21	38.6286
ZNF217	0.113757	-9.8744	8.29439e-23	1.13142e-21	38.572
RPS23	2.80142	-9.86937	8.71394e-23	1.18792e-21	38.5231
MMADHC	0.491766	-9.86581	9.02256e-23	1.22924e-21	38.4887
KIN	0.180645	-9.86373	9.20879e-23	1.25356e-21	38.4684
C2orf54	0.0447603	9.86369	9.2124e-23	1.25356e-21	38.468
COL4A4	0.0560624	9.85581	9.95107e-23	1.35325e-21	38.3917
CITED1	0.00796889	9.85355	1.01726e-22	1.38253e-21	38.3699
DNAJC9	0.154405	-9.85143	1.03864e-22	1.41072e-21	38.3493
DNAJC15	0.284751	9.85126	1.04038e-22	1.4112e-21	38.3476
MMP19	0.00627376	9.85122	1.04073e-22	1.4112e-21	38.3473
HP1BP3	0.468965	-9.85121	1.0409e-22	1.4112e-21	38.3471
MRPL55	0.605871	-9.84222	1.1365e-22	1.53987e-21	38.2601
SRGN	0.282482	9.83813	1.18275e-22	1.60155e-21	38.2206
TBX3	0.0852746	-9.83487	1.22098e-22	1.65231e-21	38.1891
RNASE4	0.0188978	9.83321	1.24096e-22	1.67832e-21	38.1731
MUCL1	0.17759	-9.83219	1.25337e-22	1.69408e-21	38.1632
FGL2	0.0184551	9.83206	1.25497e-22	1.6944e-21	38.1619
SHFM1	1.02343	-9.83205	1.25514e-22	1.6944e-21	38.1618
DNMT1	0.204997	-9.8301	1.27921e-22	1.72585e-21	38.143
GBP4	0.190198	-9.82456	1.35024e-22	1.82057e-21	38.0895
GAB1	0.032013	9.82292	1.37205e-22	1.84885e-21	38.0736
MRPL12	0.36954	-9.82128	1.39414e-22	1.87748e-21	38.0578
NDUFB8	0.484732	9.81747	1.44687e-22	1.94731e-21	38.0211
NEXN	0.0444433	9.81662	1.45899e-22	1.96243e-21	38.0128
RAD51AP1	0.118709	-9.81528	1.47817e-22	1.98703e-21	37.9999
SGCE	0.0751665	9.80971	1.56056e-22	2.0965e-21	37.9462
C7orf73	0.516869	-9.80894	1.57226e-22	2.11094e-21	37.9388
WDR75	0.100686	-9.80818	1.58397e-22	2.12538e-21	37.9314
BSG	0.947655	-9.80537	1.628e-22	2.18313e-21	37.9043
ELL2	0.0712987	9.79562	1.78999e-22	2.39891e-21	37.8104
BANK1	0.0299081	9.79516	1.79797e-22	2.40815e-21	37.806
KPNA2	0.212916	-9.79181	1.85748e-22	2.48635e-21	37.7737
ARF5	0.21621	9.78871	1.91438e-22	2.56098e-21	37.7439
OAZ1	1.9242	9.78258	2.03186e-22	2.71649e-21	37.6849
HTT	0.0477138	9.77718	2.14134e-22	2.86113e-21	37.6329
MAP3K14	0.0364787	9.77583	2.16945e-22	2.89696e-21	37.62
IQGAP1	0.288267	9.77529	2.18089e-22	2.91048e-21	37.6148
MCM5	0.147387	-9.77172	2.25781e-22	3.01132e-21	37.5805
BLVRB	0.657404	9.76529	2.40311e-22	3.20319e-21	37.5188
C1orf56	0.278569	-9.76321	2.45217e-22	3.26662e-21	37.4988
ESPN	0.114176	-9.76311	2.45453e-22	3.26779e-21	37.4978
TACSTD2	0.783077	9.75549	2.6426e-22	3.51607e-21	37.4247
ATP2C2	0.0541442	9.74928	2.80648e-22	3.73187e-21	37.3652
GYG1	0.184326	-9.74597	2.89788e-22	3.85111e-21	37.3334
PPIG	0.592617	-9.74385	2.95802e-22	3.92868e-21	37.3131
PBX1	0.225081	-9.74372	2.96171e-22	3.93123e-21	37.3119
ZNF883	0.0701796	-9.74133	3.03104e-22	4.02084e-21	37.289
EIF2S3	0.365594	-9.74093	3.04267e-22	4.03386e-21	37.2852
BAZ1A	0.248078	9.73888	3.10361e-22	4.11219e-21	37.2655
ABHD14A	0.0887319	9.73291	3.28829e-22	4.35429e-21	37.2083
SUDS3	0.251392	-9.72556	3.53017e-22	4.67077e-21	37.1381
SPATS2	0.15112	-9.72552	3.5315e-22	4.67077e-21	37.1377
TNKS1BP1	0.10527	9.7224	3.63976e-22	4.81108e-21	37.1078
DDX17	0.464841	9.72227	3.6442e-22	4.81407e-21	37.1066
UST	0.0102313	9.72105	3.68739e-22	4.86823e-21	37.0949
EIF5B	0.67311	-9.71771	3.80841e-22	5.02502e-21	37.063
AMOTL1	0.0346718	9.71345	3.96806e-22	5.23255e-21	37.0223
TOX	0.0201495	9.70796	4.18381e-22	5.51378e-21	36.9699
TMEM14B	0.705289	-9.70517	4.29783e-22	5.66068e-21	36.9433
PTPN18	0.233661	-9.70476	4.31504e-22	5.67997e-21	36.9393
TLCD2	0.0357028	9.70466	4.31926e-22	5.68215e-21	36.9384
PWP1	0.268443	-9.70367	4.36079e-22	5.73339e-21	36.9289
YOD1	0.047489	9.69517	4.73285e-22	6.21887e-21	36.8478
CLNS1A	0.364565	-9.68837	5.05322e-22	6.6359e-21	36.783
RPL35	2.81208	-9.68638	5.15095e-22	6.76024e-21	36.7641
KIF5B	0.761968	-9.68592	5.17382e-22	6.78624e-21	36.7597
CYTH1	0.105473	9.68564	5.18757e-22	6.80025e-21	36.757
MSMO1	0.260723	9.67658	5.65978e-22	7.40613e-21	36.6708
CHD6	0.201621	-9.6747	5.76328e-22	7.53711e-21	36.6529
LSM5	0.599151	-9.67405	5.7992e-22	7.57963e-21	36.6467
NSUN2	0.17576	-9.67274	5.8726e-22	7.67104e-21	36.6343
UBA2	0.297913	-9.67217	5.90521e-22	7.70594e-21	36.6288
C4orf32	0.0282616	9.67215	5.90627e-22	7.70594e-21	36.6286
SORCS2	0.00991412	9.67131	5.95429e-22	7.76403e-21	36.6206
SLC22A23	0.0525662	9.67014	6.02134e-22	7.84685e-21	36.6095
C20orf24	0.44899	-9.66435	6.36559e-22	8.29059e-21	36.5545
PVT1	0.0985968	-9.6623	6.49256e-22	8.45099e-21	36.5349
NR4A3	0.0112263	9.65576	6.91295e-22	8.99292e-21	36.4728
UFD1L	0.330204	-9.65327	7.08038e-22	9.20533e-21	36.4492
TBCC	0.204145	-9.65244	7.13671e-22	9.27313e-21	36.4413
PAIP1	0.313932	-9.65158	7.19563e-22	9.34421e-21	36.4332
PRIM1	0.109121	-9.64725	7.50082e-22	9.73482e-21	36.3921
DDIT3	0.324915	-9.6459	7.59855e-22	9.8559e-21	36.3792
KIAA0101	0.186693	-9.64081	7.97868e-22	1.03429e-20	36.3309
PMP22	0.0544137	9.6391	8.10992e-22	1.05069e-20	36.3148
COX5A	0.964197	-9.63536	8.40569e-22	1.08837e-20	36.2793
CRIP1	0.602943	9.62959	8.88321e-22	1.14953e-20	36.2247
CISH	0.09633	9.62788	9.0302e-22	1.16787e-20	36.2084
C1S	0.174164	9.62691	9.11439e-22	1.17807e-20	36.1992
MDH2	0.620613	-9.62179	9.57148e-22	1.23643e-20	36.1508
MZT1	0.200278	-9.61433	1.02792e-21	1.3263e-20	36.0802
LENG8	0.112438	9.61285	1.04255e-21	1.3444e-20	36.0662
NDUFAF3	0.465825	9.61161	1.05501e-21	1.35968e-20	36.0545
CCNB2	0.114035	-9.61031	1.06816e-21	1.37583e-20	36.0422
MTURN	0.0428874	9.59949	1.18438e-21	1.52464e-20	35.94
HHIP-AS1	0.0214433	9.59623	1.22186e-21	1.57198e-20	35.9091
OCIAD2	0.797056	-9.59286	1.26177e-21	1.62238e-20	35.8773
THBD	0.0160399	9.58463	1.36472e-21	1.75373e-20	35.7997
PRPF19	0.193416	-9.5841	1.37169e-21	1.76167e-20	35.7947
AK4	0.0812049	-9.58253	1.39233e-21	1.78714e-20	35.7799
WDR72	0.092208	-9.57774	1.45732e-21	1.86948e-20	35.7348
ZNF330	0.125522	9.57296	1.52518e-21	1.9554e-20	35.6897
CCDC112	0.142515	-9.55777	1.76213e-21	2.25659e-20	35.5468
VPS13A	0.0845695	9.5558	1.79543e-21	2.2979e-20	35.5283
INTS10	0.277049	-9.55465	1.81516e-21	2.32182e-20	35.5175
RCOR1	0.065196	9.5528	1.84737e-21	2.36165e-20	35.5001
MAPK10	0.0146042	9.55083	1.88229e-21	2.40491e-20	35.4815
NUP155	0.130844	-9.55046	1.88893e-21	2.41201e-20	35.4781
LINC00511	0.0896915	-9.55018	1.89398e-21	2.41706e-20	35.4754
MAGEH1	0.0318875	9.54368	2.01445e-21	2.56933e-20	35.4144
ZMAT1	0.0148193	9.54358	2.01644e-21	2.57039e-20	35.4134
TTLL4	0.106835	-9.53695	2.14733e-21	2.73409e-20	35.3512
IFITM3	2.03836	-9.53614	2.16384e-21	2.75353e-20	35.3436
TROVE2	0.256979	-9.53363	2.21591e-21	2.81817e-20	35.3201
UTP6	0.149003	-9.53175	2.25574e-21	2.86718e-20	35.3024
FAU	2.621	-9.53083	2.27561e-21	2.89078e-20	35.2938
RSRC1	0.215181	-9.52789	2.33986e-21	2.9707e-20	35.2662
CRIPT	0.332184	-9.5275	2.34855e-21	2.98003e-20	35.2626
SLC16A11	0.0166009	9.52654	2.36995e-21	3.00546e-20	35.2536
NTPCR	0.247336	-9.52572	2.3884e-21	3.02713e-20	35.2459
TMEM205	0.25821	9.52057	2.50769e-21	3.1765e-20	35.1977
LYN	0.0797401	9.51869	2.55285e-21	3.23186e-20	35.18
PIEZO1	0.0604663	9.51861	2.55485e-21	3.23255e-20	35.1792
OLR1	0.0190182	9.51746	2.58262e-21	3.26583e-20	35.1685
RYBP	0.129134	9.51433	2.6604e-21	3.36226e-20	35.1392
CNPY2	0.584272	-9.51018	2.76681e-21	3.49476e-20	35.1004
HSPB11	0.396018	-9.50763	2.83447e-21	3.57818e-20	35.0765
SNRNP25	0.282988	-9.50685	2.85543e-21	3.60259e-20	35.0692
RIF1	0.197303	-9.50552	2.89167e-21	3.64623e-20	35.0567
COX14	0.625225	9.50527	2.89838e-21	3.65262e-20	35.0544
SAMD9	0.172492	-9.50375	2.94035e-21	3.70341e-20	35.0402
C10orf107	0.0223242	9.50302	2.96063e-21	3.72683e-20	35.0334
TGFB1I1	0.0268088	9.50198	2.98991e-21	3.76156e-20	35.0237
UBE2N	0.544873	-9.50032	3.03709e-21	3.81874e-20	35.0082
GART	0.145724	-9.49969	3.05545e-21	3.83965e-20	35.0022
C10orf54	0.0775935	9.49835	3.09414e-21	3.88607e-20	34.9898
SAE1	0.225598	-9.49616	3.15906e-21	3.96536e-20	34.9692
PRDM16	0.0139459	9.494	3.22414e-21	4.04476e-20	34.949
NDUFB5	0.53405	-9.49363	3.23519e-21	4.05633e-20	34.9456
VDAC3	0.396462	-9.49322	3.24774e-21	4.06977e-20	34.9418
MITF	0.0195272	9.49217	3.28028e-21	4.10823e-20	34.9319
DDX27	0.214242	-9.48924	3.37237e-21	4.22117e-20	34.9046
B3GNT7	0.0640892	9.48797	3.41304e-21	4.26967e-20	34.8927
OS9	0.413366	-9.48603	3.47602e-21	4.34601e-20	34.8746
MRPL19	0.306456	-9.47151	3.98603e-21	4.97805e-20	34.7392
DNPEP	0.253476	-9.46704	4.15718e-21	5.18888e-20	34.6976
LINC00176	0.075947	-9.46614	4.19288e-21	5.23048e-20	34.6891
TFE3	0.0332342	9.46575	4.20817e-21	5.24662e-20	34.6855
CHKA	0.0578308	9.46459	4.25424e-21	5.30107e-20	34.6747
RPL15	2.73474	-9.46196	4.36091e-21	5.43094e-20	34.6502
TRAPPC6A	0.432822	-9.45515	4.64956e-21	5.78716e-20	34.5868
PLGRKT	0.330871	-9.448	4.97305e-21	6.18633e-20	34.5203
SAP18	0.683271	9.44089	5.31648e-21	6.60984e-20	34.4542
LMO4	0.228536	-9.43913	5.40531e-21	6.71652e-20	34.4378
THBS4	0.00548423	9.43499	5.61957e-21	6.97884e-20	34.3994
USP54	0.0463069	9.43257	5.74875e-21	7.13527e-20	34.3769
EEF1A1	0.960516	9.4286	5.9665e-21	7.4014e-20	34.3401
PVR	0.209677	-9.42747	6.03048e-21	7.47658e-20	34.3295
WDR46	0.159449	-9.42394	6.23336e-21	7.72379e-20	34.2968
MUC15	0.043462	9.42021	6.45538e-21	7.99444e-20	34.2622
GABARAPL2	0.574051	9.41037	7.07865e-21	8.76141e-20	34.171
CTSA	0.410629	-9.40699	7.30605e-21	9.03782e-20	34.1397
CPD	0.248778	-9.40666	7.32853e-21	9.06058e-20	34.1367
ST3GAL5	0.164641	9.40377	7.5295e-21	9.30386e-20	34.1099
ST5	0.0908732	9.40308	7.57846e-21	9.35915e-20	34.1035
UMPS	0.130557	-9.40001	7.79938e-21	9.62661e-20	34.0751
LZIC	0.143359	-9.39924	7.85539e-21	9.69035e-20	34.068
SACM1L	0.0503462	9.39706	8.01779e-21	9.8852e-20	34.0478
OAS3	0.0941003	-9.39573	8.11799e-21	1.00032e-19	34.0355
ERAP2	0.059834	9.39558	8.12894e-21	1.00111e-19	34.0342
RUVBL2	0.249141	-9.39391	8.25742e-21	1.01637e-19	34.0187
RPS28	2.0883	9.39204	8.4029e-21	1.0337e-19	34.0014
MMS22L	0.0994523	-9.38671	8.83164e-21	1.08584e-19	33.9522
MGME1	0.117449	-9.38063	9.34758e-21	1.14864e-19	33.896
ATP5I	0.720179	9.3796	9.4384e-21	1.15916e-19	33.8864
PIFO	0.0617804	9.37797	9.58309e-21	1.17628e-19	33.8714
HIST2H2BE	0.163593	-9.37018	1.03056e-20	1.26426e-19	33.7995
IGHG1	0.247462	-9.36246	1.10743e-20	1.35706e-19	33.7283
RPA2	0.206021	-9.36009	1.13219e-20	1.38664e-19	33.7064
MGAT3	0.0128489	9.35936	1.1399e-20	1.39531e-19	33.6997
GIPC1	0.292208	9.35885	1.14528e-20	1.40112e-19	33.6951
EFNA3	0.062252	-9.35829	1.1513e-20	1.40771e-19	33.6899
RNASET2	0.350264	-9.35784	1.15611e-20	1.41281e-19	33.6858
MTHFS	0.135836	9.34963	1.24795e-20	1.5242e-19	33.6102
BCL6	0.073299	9.34683	1.28093e-20	1.56362e-19	33.5844
ZNF667-AS1	0.0984536	-9.34668	1.28276e-20	1.565e-19	33.583
KIAA0907	0.168692	-9.34416	1.31319e-20	1.60124e-19	33.5598
NABP2	0.189767	-9.34408	1.31417e-20	1.60155e-19	33.559
JUP	0.348806	-9.33493	1.43086e-20	1.74281e-19	33.4749
C5	0.0142121	9.33469	1.43398e-20	1.74565e-19	33.4727
FGR	0.0174165	9.33454	1.436e-20	1.74714e-19	33.4713
KCNN4	0.0843588	-9.33052	1.49064e-20	1.81263e-19	33.4344
NBEAL2	0.053064	9.33044	1.49173e-20	1.81296e-19	33.4337
AURKA	0.101549	-9.33024	1.49449e-20	1.81533e-19	33.4319
UCKL1	0.170763	-9.32932	1.50732e-20	1.8299e-19	33.4234
TOMM5	0.248495	-9.32621	1.55151e-20	1.88252e-19	33.3948
FAM43A	0.061794	-9.32169	1.61803e-20	1.96216e-19	33.3533
BYSL	0.122116	-9.31594	1.70676e-20	2.06863e-19	33.3005
TPST1	0.0389807	9.31495	1.72248e-20	2.08654e-19	33.2914
TAGLN2	1.60566	-9.30062	1.96708e-20	2.38155e-19	33.1601
CRYAB	0.0845424	9.29868	2.00276e-20	2.42342e-19	33.1423
SUPT16H	0.246823	-9.29777	2.01967e-20	2.44254e-19	33.134
C3orf58	0.0424421	9.2961	2.05117e-20	2.47929e-19	33.1187
PCDHB2	0.0667553	-9.29571	2.0585e-20	2.48679e-19	33.1152
AC008268.1	0.014204	9.2939	2.09332e-20	2.52749e-19	33.0986
SMPDL3A	0.237373	-9.29248	2.12103e-20	2.55954e-19	33.0856
RSL24D1	0.549845	-9.29201	2.13034e-20	2.56938e-19	33.0813
MAGED1	0.10569	9.28764	2.2181e-20	2.67378e-19	33.0413
NMD3	0.160596	-9.28573	2.25774e-20	2.72008e-19	33.0238
PSMD2	0.408719	-9.28443	2.28487e-20	2.75127e-19	33.012
POLR2D	0.121325	-9.28408	2.29232e-20	2.75875e-19	33.0088
PALM3	0.0113315	9.28362	2.30216e-20	2.76909e-19	33.0045
RPL22	1.14422	-9.28096	2.35937e-20	2.83636e-19	32.9803
MMP24	0.00870849	9.27734	2.43961e-20	2.93123e-19	32.9472
FCHO2	0.103285	9.27562	2.47865e-20	2.97653e-19	32.9315
RAB11A	0.714647	-9.27363	2.52474e-20	3.03024e-19	32.9133
UCK2	0.111652	-9.26175	2.81741e-20	3.37967e-19	32.8048
KIAA0319L	0.111424	9.26124	2.83066e-20	3.39373e-19	32.8002
SKA2	0.222836	-9.25988	2.86624e-20	3.43453e-19	32.7878
CLSPN	0.0861366	-9.25578	2.9768e-20	3.56509e-19	32.7504
NDUFS1	0.182977	-9.25515	2.99398e-20	3.58372e-19	32.7447
VPS13D	0.052114	9.25075	3.11793e-20	3.73008e-19	32.7046
CIB2	0.0602733	-9.24608	3.25514e-20	3.89213e-19	32.662
CDK1	0.146394	-9.24328	3.34011e-20	3.99158e-19	32.6365
MCL1	0.811613	9.242	3.3796e-20	4.03659e-19	32.6249
RPAP3	0.12624	-9.23929	3.46515e-20	4.13654e-19	32.6002
ZNRD1	0.211585	-9.23706	3.53702e-20	4.22007e-19	32.5799
PSMD13	0.396904	-9.23565	3.58296e-20	4.27258e-19	32.5671
PPID	0.145899	-9.23372	3.64708e-20	4.34671e-19	32.5496
CDK11B	0.156225	-9.22457	3.96742e-20	4.72596e-19	32.4663
BROX	0.2721	-9.22314	4.01991e-20	4.78591e-19	32.4533
KLK10	0.016363	9.2172	4.24534e-20	5.05159e-19	32.3994
BCL2	0.0931553	-9.21353	4.39058e-20	5.22161e-19	32.3661
KIT	0.0847482	-9.21314	4.40661e-20	5.23786e-19	32.3625
PPP1CC	0.422158	-9.21254	4.4306e-20	5.26356e-19	32.3572
KIDINS220	0.124869	9.21177	4.46236e-20	5.29845e-19	32.3501
ARL2BP	0.137187	9.2076	4.63608e-20	5.50178e-19	32.3123
APIP	0.200838	-9.20423	4.78156e-20	5.67138e-19	32.2818
TMC7	0.00991243	9.20088	4.93094e-20	5.84545e-19	32.2514
ENOSF1	0.089802	9.19921	5.00685e-20	5.93226e-19	32.2363
FARP1	0.139559	9.19902	5.01553e-20	5.93937e-19	32.2346
RPL7A	2.55466	-9.19787	5.06878e-20	5.99922e-19	32.2241
PNO1	0.181428	-9.19658	5.12895e-20	6.06721e-19	32.2124
DNAH14	0.123948	-9.19489	5.20892e-20	6.15852e-19	32.1972
[truncated: 6,850 more rows]

## Sheet: DEGs in T cells
Gene	AveExpr	t	P.Value	adj.P.Val	B
SFTPC	0.47038	97.5102	0	0	3806.78
HSPA1A	1.45829	-85.1487	0	0	3035.66
HBB	0.365817	67.5835	0	0	2024.42
ZFP36	1.21034	64.8273	0	0	1877.66
CXCL13	1.15751	-64.0249	0	0	1835.64
HSP90AA1	2.21767	-63.4618	0	0	1806.35
HSPA1B	0.905136	-63.0164	0	0	1783.29
ISG15	1.30207	-61.6075	0	0	1711.06
ZFP36L2	1.0052	57.4613	0	0	1504.82
IFI6	0.867132	-54.1142	0	0	1345.6
DNAJB1	1.29262	-52.3172	0	0	1262.96
CCL18	0.211847	51.5634	0	0	1228.9
ANXA1	1.23615	49.9021	0	0	1155.15
MT-CO1	3.96367	49.472	0	0	1136.36
RPS4Y1	0.69064	49.0743	0	0	1119.09
IFI44L	0.514399	-48.7859	0	0	1106.63
LYZ	0.211207	48.6378	0	0	1100.26
JUN	1.89102	-48.6331	0	0	1100.05
HBA2	0.183661	47.9509	0	0	1070.88
IGKC	1.30843	-47.2461	0	0	1041.08
MX1	0.609683	-46.194	0	0	997.235
LMNA	0.229084	44.5059	0	0	928.524
HSPB1	0.795741	-44.4454	0	0	926.099
RPL7	2.24284	44.0285	0	0	909.46
MT-CYB	2.92259	43.7282	0	0	897.555
LAG3	0.680331	-43.7161	0	0	897.078
APOC1	0.281155	43.47	0	0	887.372
TIGIT	0.701107	-43.3685	0	0	883.383
HLA-B	3.94832	-42.4324	0	0	846.945
LY6E	1.53012	-42.3746	0	0	844.714
RGS2	0.824502	-42.3161	0	0	842.464
MT-CO3	3.49585	41.3454	0	0	805.451
RPL21	3.38072	40.612	0	0	777.958
HSP90AB1	1.31758	-40.4105	0	0	770.473
JUNB	1.89556	40.1801	0	0	761.959
HAVCR2	0.539074	-39.3846	0	0	732.865
MT-ND3	2.31387	38.8425	5.08877042211663e-317	3.05051156650191e-314	713.32
GAPDH	2.88395	-38.5918	3.99416546095735e-313	2.33133131379035e-310	704.357
RPL3	3.23641	38.1223	6.86598e-306	3.90481e-303	687.708
CD27	0.697042	-37.9012	1.65463e-302	9.1749e-300	679.926
RPS27A	3.60143	37.4575	8.95966e-296	4.84696e-293	664.431
EEF1A1	0.852774	37.4546	9.92403e-296	5.24083e-293	664.329
HSPE1	1.05113	-37.2124	4.40311e-292	2.27118e-289	655.937
FTH1	2.86066	37.1317	7.17346e-291	3.61608e-288	653.148
S100A10	1.31706	36.8309	2.23484e-286	1.10153e-283	642.808
HLA-DRB5	0.241344	36.5182	9.70677e-282	4.68035e-279	632.137
RPL10	4.12321	36.2937	1.97365e-278	9.31396e-276	624.525
C1QB	0.214559	36.2167	2.6729e-277	1.2351e-274	621.921
RPS3A	2.63365	36.1952	5.52712e-277	2.50187e-274	621.195
IGLC2	0.403016	-35.8836	1.97079e-272	8.7424e-270	610.72
SFTPA2	0.104325	35.8465	6.83335e-272	2.97184e-269	609.478
C1QA	0.211851	34.535	4.01322e-253	1.71179e-250	566.293
XIST	0.496711	-34.3047	6.86204e-250	2.8717e-247	558.855
CD7	1.62885	-33.9613	4.18922e-245	1.72068e-242	547.845
OAS1	0.292223	-33.8872	4.45439e-244	1.79633e-241	545.483
RPS27	3.89729	33.5869	6.18734e-240	2.45063e-237	535.951
SCGB1A1	0.0575451	33.5247	4.42286e-239	1.72103e-236	533.986
CD8A	0.786677	-33.1152	1.70896e-233	6.53531e-231	521.132
RORA	0.443719	32.9883	8.93502e-232	3.35896e-229	517.179
SFTPA1	0.0960498	32.9482	3.11667e-231	1.15213e-228	515.931
RPL41	1.03482	32.3182	8.54724e-223	3.10783e-220	496.519
TRAC	2.16188	-32.0447	3.54333e-219	1.2676e-216	488.196
RPS28	2.19712	32.0311	5.35918e-219	1.88677e-216	487.783
DNAJA1	0.777844	-31.7788	1.09962e-215	3.81085e-213	480.163
HSPH1	0.404509	-31.7669	1.57346e-215	5.36914e-213	479.806
RPL34	3.61027	31.4426	2.62192e-211	8.81124e-209	470.094
MT-CO2	3.40915	30.9587	4.41729e-205	1.46232e-202	455.771
SIRPG	0.310211	-30.9424	7.13698e-205	2.32791e-202	455.291
BTG1	2.84839	30.7344	3.18659e-202	1.02433e-199	449.196
RGCC	0.358261	30.6958	9.81495e-202	3.10994e-199	448.072
CD3D	2.24185	-30.6599	2.7989e-201	8.7436e-199	447.025
FGFBP2	0.178146	30.5213	1.58339e-199	4.87773e-197	442.994
IFNG	0.73498	-30.3697	1.28301e-197	3.89824e-195	438.603
IFI44	0.319713	-30.3557	1.92232e-197	5.76177e-195	438.2
SCGB3A2	0.106297	30.3466	2.50118e-197	7.39681e-195	437.937
HBA1	0.0902055	30.2054	1.47041e-195	4.29126e-193	433.867
FABP4	0.0553894	30.0276	2.41599e-193	6.95932e-191	428.77
RPL6	2.3444	29.8618	2.74926e-191	7.81777e-189	424.041
AIM1	0.218179	29.7864	2.35147e-190	6.60199e-188	421.897
CRIP1	0.594448	29.7645	4.38542e-190	1.21586e-187	421.274
RPS2	3.63555	29.4802	1.35904e-186	3.72141e-184	413.244
ITGB2	0.812429	29.2336	1.37341e-183	3.7149e-181	406.334
APOE	0.210327	29.1769	6.687e-183	1.78696e-180	404.753
SOCS3	0.323547	29.1575	1.14739e-182	3.02965e-180	404.213
GLUL	0.440754	29.0579	1.83385e-181	4.78526e-179	401.445
RPL18A	3.19812	28.9575	2.97823e-180	7.68105e-178	398.661
TYROBP	0.330556	28.8919	1.82984e-179	4.66504e-177	396.847
FCER1G	0.238123	28.8671	3.62397e-179	9.13406e-177	396.165
CLU	0.105466	28.7174	2.24351e-177	5.59113e-175	392.044
PSMB9	1.37353	-28.6638	9.78495e-177	2.41145e-174	390.573
S100A4	2.3513	28.5365	3.1967e-175	7.79152e-173	387.09
EIF2AK2	0.337884	-28.4206	7.55109e-174	1.82047e-171	383.932
RPL13A	3.96629	28.4062	1.12004e-173	2.67124e-171	383.538
RPL13	3.92925	28.3885	1.81019e-173	4.27129e-171	383.058
BST2	0.695215	-28.1777	5.50244e-171	1.28468e-168	377.348
SERPINA1	0.073379	28.0548	1.51426e-169	3.49858e-167	374.037
NKG7	1.8198	-28.0186	4.00746e-169	9.16346e-167	373.065
PLSCR1	0.291907	-27.8884	1.31836e-167	2.98379e-165	369.576
RPL17	0.514667	27.8164	9.03869e-167	2.02503e-164	367.653
RPS3	3.56156	27.7918	1.73897e-166	3.85704e-164	367
RPS25	2.35467	27.634	1.15926e-164	2.54579e-162	362.805
CD40LG	0.185533	27.6214	1.62323e-164	3.52973e-162	362.469
CCL4L2	0.638665	-27.5557	9.2506e-164	1.99202e-161	360.731
MT-ND1	2.21077	27.4838	6.19754e-163	1.32174e-160	358.832
XAF1	0.271454	-27.4189	3.43414e-162	7.25421e-160	357.122
FCGR3A	0.149085	27.3114	5.80844e-161	1.21539e-158	354.297
RPL4	1.77775	27.2555	2.51699e-160	5.21746e-158	352.833
SPON2	0.242588	27.1732	2.16862e-159	4.4537e-157	350.682
TGFB1	0.246151	27.1283	7.00348e-159	1.42511e-156	349.511
MT-ATP6	2.72371	27.1143	1.01116e-158	2.03886e-156	349.144
EPSTI1	0.35771	-27.0749	2.82367e-158	5.64225e-156	348.119
UBE2L6	0.596101	-27.0721	3.03317e-158	6.00676e-156	348.047
IL7R	0.968146	27.0249	1.0372e-157	2.03585e-155	346.819
HSPA8	1.58142	-26.831	1.57835e-155	3.07086e-153	341.801
PTGER4	0.419285	26.7626	9.22012e-155	1.77828e-152	340.038
RPS10	1.5357	26.562	1.59493e-152	3.04961e-150	334.892
NFKBIA	0.991325	26.4581	2.26899e-151	4.30139e-149	332.24
IFIT1	0.178649	-26.4363	3.95664e-151	7.43713e-149	331.685
TPI1	1.24212	-26.423	5.54338e-151	1.03321e-148	331.348
GZMA	1.7972	-26.3902	1.28015e-150	2.36615e-148	330.513
SCGB3A1	0.0581498	26.3757	1.85059e-150	3.39225e-148	330.144
GZMK	0.821792	-26.3614	2.6583e-150	4.83287e-148	329.783
CST3	0.228709	26.3312	5.72828e-150	1.03295e-147	329.016
RPLP0	1.73411	26.2096	1.24901e-148	2.23411e-146	325.938
TPT1	2.93015	25.9496	8.66391e-146	1.53732e-143	319.406
ID3	0.218861	-25.9316	1.36183e-145	2.39725e-143	318.954
IFIT3	0.196966	-25.9193	1.85142e-145	3.23343e-143	318.647
HERC5	0.213356	-25.8825	4.6469e-145	8.05221e-143	317.728
OASL	0.307894	-25.8712	6.1731e-145	1.06139e-142	317.445
SAMD9L	0.330661	-25.7771	6.43779e-144	1.09839e-141	315.104
HSPA6	0.227118	-25.6923	5.30241e-143	8.97767e-141	312.998
PDCD1	0.355628	-25.6891	5.74436e-143	9.65227e-141	312.918
MT-ND2	3.04657	25.6803	7.1485e-143	1.19213e-140	312.7
FTL	2.83275	25.6774	7.67711e-143	1.27073e-140	312.628
ATP2B1	0.200652	25.6558	1.3135e-142	2.15803e-140	312.092
FAM129A	0.37182	25.5977	5.52829e-142	9.01599e-140	310.657
RPS26	1.64331	-25.5619	1.34062e-141	2.17043e-139	309.773
CREM	0.574482	25.5445	2.05912e-141	3.30951e-139	309.344
RPS29	2.84077	25.3477	2.61194e-139	4.16783e-137	304.508
EEF2	1.34913	25.327	4.33223e-139	6.86349e-137	304.003
RPS23	2.72584	25.1027	1.03126e-136	1.62222e-134	298.539
RPL26	2.89918	24.9657	2.84899e-135	4.45005e-133	295.225
PABPC1	1.24892	24.7357	7.21702e-133	1.1194e-130	289.699
RSAD2	0.1546	-24.7014	1.64342e-132	2.53132e-130	288.878
IFI27	0.40305	-24.6698	3.49204e-132	5.34162e-130	288.125
IRF7	0.31296	-24.361	5.37196e-129	8.16096e-127	280.798
CD8B	0.5788	-24.178	3.996e-127	6.02934e-125	276.496
DRAP1	0.898038	-24.0694	5.07202e-126	7.60118e-124	273.959
CCL2	0.0551797	23.9315	1.26053e-124	1.87641e-122	270.752
GZMB	1.62818	-23.9201	1.64186e-124	2.42776e-122	270.488
HSPD1	0.51503	-23.9161	1.80408e-124	2.64996e-122	270.394
CD99	1.17207	23.859	6.7806e-124	9.89433e-122	269.072
STAT1	0.429225	-23.8304	1.31471e-123	1.9059e-121	268.411
PRDM1	0.613539	23.7365	1.15067e-122	1.65726e-120	266.245
STAT4	0.182284	23.6954	2.96768e-122	4.24666e-120	265.3
MT-ND5	1.12365	23.6658	5.85547e-122	8.32528e-120	264.621
RPL9	2.60298	23.6301	1.33032e-121	1.87939e-119	263.802
DYNLL1	0.938823	-23.5638	6.09166e-121	8.55145e-119	262.283
HLA-A	3.89035	-23.5056	2.30613e-120	3.21697e-118	260.954
RPS14	3.74891	23.457	6.99044e-120	9.69049e-118	259.847
ENTPD1	0.315466	-23.3663	5.50142e-119	7.57897e-117	257.788
SAMD9	0.40412	-23.3205	1.55705e-118	2.13181e-116	256.749
FKBP11	0.392174	23.2888	3.19596e-118	4.34886e-116	256.031
FAM46C	0.192142	23.224	1.38496e-117	1.87308e-115	254.568
CCL3	0.750353	-23.216	1.65874e-117	2.22974e-115	254.388
IFI35	0.347784	-23.2143	1.72438e-117	2.30402e-115	254.349
CACYBP	0.539903	-23.1943	2.70413e-117	3.59148e-115	253.9
CD69	1.61972	23.18	3.73603e-117	4.93245e-115	253.577
HLA-DQB1	0.287771	22.8008	1.81016e-113	2.3757e-111	245.107
UQCRB	1.27963	22.6531	4.75375e-112	6.20225e-110	241.845
TNFAIP3	0.607345	22.6263	8.59216e-112	1.11447e-109	241.254
SRGN	2.71749	22.5093	1.12482e-110	1.45049e-108	238.687
UBB	2.10632	-22.4884	1.78245e-110	2.28524e-108	238.227
VCAM1	0.156985	-22.4647	2.98964e-110	3.81093e-108	237.711
FABP7	0.112613	-22.4289	6.55373e-110	8.30639e-108	236.928
RPL32	3.4812	22.4039	1.13076e-109	1.42502e-107	236.384
TSC22D3	2.32867	22.3632	2.74781e-109	3.4433e-107	235.497
RPL39	0.657372	22.3116	8.45676e-109	1.05377e-106	234.375
TAGLN2	0.706732	22.2644	2.3602e-108	2.92453e-106	233.351
C1orf162	0.168146	22.1355	3.84645e-107	4.73968e-105	230.565
RPS7	2.82189	22.0745	1.43359e-106	1.75674e-104	229.252
SP100	0.813802	-22.0234	4.30098e-106	5.24152e-104	228.156
TNFSF10	0.354781	-21.884	8.52408e-105	1.03314e-102	225.175
TMEM173	0.480042	21.8663	1.24549e-104	1.50135e-102	224.797
FN1	0.0753086	21.7309	2.22054e-103	2.66225e-101	221.922
RNF125	0.161936	21.7261	2.45834e-103	2.93151e-101	221.82
SIT1	0.461064	-21.6066	3.07979e-102	3.65293e-100	219.298
VIM	1.67909	21.5459	1.10707e-101	1.30611e-99	218.021
FAM177A1	0.360397	21.5368	1.34249e-101	1.57547e-99	217.829
TNFRSF9	0.155065	-21.5071	2.5032e-101	2.92215e-99	217.207
ACTB	3.94694	-21.4671	5.80558e-101	6.74176e-99	216.367
IFI16	1.12751	-21.4528	7.82997e-101	9.04525e-99	216.069
AHNAK	0.281041	21.4228	1.46799e-100	1.68705e-98	215.442
RPS16	2.97877	21.3578	5.71011e-100	6.52836e-98	214.086
HNRNPUL1	0.282696	21.2352	7.34252e-99	8.35164e-97	211.538
NHSL2	0.125055	21.2123	1.18047e-98	1.33586e-96	211.064
RPL14	2.6594	21.1981	1.58403e-98	1.78344e-96	210.77
KLRF1	0.113488	21.1899	1.87887e-98	2.10472e-96	210.6
ACP5	0.338583	-21.1883	1.93944e-98	2.16165e-96	210.568
ARHGDIB	2.06821	21.1504	4.25398e-98	4.71766e-96	209.785
GPR183	0.354618	21.1398	5.29667e-98	5.84478e-96	209.566
GBP1	0.26703	-21.1381	5.48994e-98	6.02807e-96	209.53
RPL11	3.49704	21.1327	6.13799e-98	6.70643e-96	209.419
MYADM	0.252902	21.0854	1.62711e-97	1.76908e-95	208.446
MARCO	0.0376436	21.0479	3.52948e-97	3.81872e-95	207.673
CEBPB	0.113567	20.9691	1.77959e-96	1.91608e-94	206.059
ZNF90	0.16835	20.8995	7.41167e-96	7.94159e-94	204.636
PSME2	0.938075	-20.8322	2.92788e-95	3.12213e-93	203.265
ISG20	1.52393	-20.8289	3.13123e-95	3.323e-93	203.198
PARP9	0.233614	-20.7185	2.95965e-94	3.12596e-92	200.957
RPS19	3.91898	20.5695	6.01066e-93	6.31832e-91	197.952
PMAIP1	0.390944	-20.5569	7.75271e-93	8.11109e-91	197.698
RPL30	3.07437	20.4655	4.86186e-92	5.06272e-90	195.867
RPS20	2.73304	20.3556	4.37904e-91	4.53865e-89	193.674
HNRNPA1	1.03449	20.3532	4.59342e-91	4.7387e-89	193.626
AC016831.7	0.249073	20.254	3.30351e-90	3.39221e-88	191.658
RPL22	0.720594	20.2453	3.92434e-90	4.01115e-88	191.486
RPL31	2.93176	20.1822	1.37147e-89	1.39538e-87	190.238
AKIRIN2	0.228398	20.0864	9.0759e-89	9.19194e-87	188.353
CXCR4	2.63295	20.0219	3.22683e-88	3.25323e-86	187.087
OAS3	0.118582	-19.8931	4.01614e-87	4.03068e-85	184.572
SOX4	0.131187	-19.8289	1.40376e-86	1.4025e-84	183.324
CD38	0.152463	-19.8261	1.48205e-86	1.47408e-84	183.269
RPL15	2.92678	19.8239	1.54664e-86	1.53145e-84	183.227
CD82	0.275206	-19.7279	9.9713e-86	9.82949e-84	181.368
PARP14	0.270543	-19.7206	1.14818e-85	1.12684e-83	181.227
CTSB	0.318013	19.632	6.35598e-85	6.21038e-83	179.52
NDFIP2	0.203035	-19.5137	6.16578e-84	5.99812e-82	177.254
RPS21	1.84951	19.4404	2.50526e-83	2.42649e-81	175.855
CLEC2B	0.925199	-19.368	9.96621e-83	9.6109e-81	174.478
XBP1	0.406593	19.361	1.13778e-82	1.09247e-80	174.346
EML4	0.394575	19.3103	2.97891e-82	2.84794e-80	173.386
RPL36A	0.981899	19.2756	5.75355e-82	5.47698e-80	172.73
TNIP3	0.15372	-19.269	6.52271e-82	6.18264e-80	172.604
MT-ND4	3.28843	19.262	7.4474e-82	7.02908e-80	172.472
PTTG1	0.377085	-19.1573	5.36947e-81	5.0464e-79	170.502
RPL23A	3.37417	19.1546	5.65392e-81	5.29131e-79	170.45
RPL5	2.12052	19.1421	7.14768e-81	6.66116e-79	170.217
CHST12	0.570695	-19.1155	1.17883e-80	1.094e-78	169.718
RP11-291B21.2	0.225451	-19.0644	3.07691e-80	2.84357e-78	168.761
TNFSF4	0.0957229	-19.0474	4.22665e-80	3.88992e-78	168.444
EMP1	0.0337234	18.989	1.26079e-79	1.15555e-77	167.354
NT5C3A	0.337638	-18.8859	8.58492e-79	7.83595e-77	165.441
PKM	0.881198	-18.8784	9.86562e-79	8.96801e-77	165.302
UBC	2.33816	-18.858	1.44133e-78	1.30485e-76	164.924
LAYN	0.113824	-18.8533	1.57354e-78	1.41874e-76	164.837
PLAC8	0.165507	18.8386	2.06398e-78	1.85341e-76	164.566
RPS6	3.57581	18.8371	2.12334e-78	1.89902e-76	164.538
PLIN2	0.305449	18.8218	2.81874e-78	2.51083e-76	164.256
AC006129.2	0.276029	-18.7269	1.62603e-77	1.44262e-75	162.508
LGALS1	1.05522	18.4694	1.80879e-75	1.59836e-73	157.81
LEPROTL1	1.035	18.4648	1.96893e-75	1.73297e-73	157.725
GNLY	1.19852	-18.4441	2.8669e-75	2.51336e-73	157.35
UBE2C	0.130179	-18.4242	4.11186e-75	3.59059e-73	156.991
FBP1	0.0489518	18.3871	8.06126e-75	7.01172e-73	156.319
LYST	0.322781	-18.3623	1.26084e-74	1.0924e-72	155.873
SOCS1	0.372917	18.3426	1.80152e-74	1.55478e-72	155.518
ACTG1	2.25093	-18.3382	1.95136e-74	1.67756e-72	155.438
ANKRD28	0.532951	18.1197	9.85479e-73	8.43935e-71	151.527
FOSL2	0.11747	18.0949	1.53453e-72	1.30907e-70	151.086
RPL35A	3.09268	18.08	2.0018e-72	1.70114e-70	150.821
SRSF5	1.03603	18.0162	6.22256e-72	5.2678e-70	149.69
EIF1AY	0.109251	18.0029	7.87552e-72	6.64179e-70	149.455
ADAR	0.409117	-17.9983	8.54977e-72	7.1831e-70	149.373
CXCL3	0.0235432	17.9752	1.28558e-71	1.07601e-69	148.967
RBM3	0.679119	17.9602	1.6773e-71	1.39859e-69	148.701
IFITM2	1.36303	-17.9331	2.70846e-71	2.24995e-69	148.224
RPS24	2.75187	17.8818	6.70292e-71	5.53039e-69	147.32
RPL35	2.76602	17.8818	6.70728e-71	5.53039e-69	147.32
ANXA2	0.704132	17.8568	1.04083e-70	8.55026e-69	146.882
SYTL1	0.183721	17.8501	1.17147e-70	9.58791e-69	146.764
CCNH	0.308298	17.7918	3.26034e-70	2.65862e-68	145.743
CARD16	0.566037	-17.7798	4.02599e-70	3.27093e-68	145.533
TIMP1	0.302664	17.7713	4.67202e-70	3.78195e-68	145.385
RGS1	1.93809	-17.7586	5.836e-70	4.707e-68	145.163
CCL3L3	0.160738	-17.736	8.66516e-70	6.96353e-68	144.769
DNPH1	0.31561	-17.7308	9.48283e-70	7.59311e-68	144.679
PNRC1	0.875857	17.6968	1.71787e-69	1.37059e-67	144.087
CMPK2	0.086251	-17.6916	1.88234e-69	1.49642e-67	143.995
IGLC3	0.233699	-17.6321	5.30668e-69	4.20364e-67	142.962
EIF3F	0.702211	17.6003	9.22308e-69	7.27999e-67	142.411
DDX3Y	0.0546547	17.5649	1.70167e-68	1.33841e-66	141.801
MATK	0.138916	17.5575	1.93473e-68	1.51634e-66	141.673
RPSA	2.24896	17.4776	7.69485e-68	6.00957e-66	140.296
CHMP5	0.371315	-17.4496	1.24697e-67	9.70452e-66	139.815
TSC22D1	0.148162	-17.3855	3.75175e-67	2.90958e-65	138.717
PDE4B	0.221008	17.3695	4.93361e-67	3.81281e-65	138.444
OSTF1	0.297466	17.3579	6.0264e-67	4.64116e-65	138.245
FOXP1	0.254472	17.315	1.25397e-66	9.62388e-65	137.515
NBEAL1	0.23271	17.2972	1.69985e-66	1.30009e-64	137.211
LGALS9	0.167593	-17.2876	2.00379e-66	1.52728e-64	137.047
GBP2	0.529887	-17.2819	2.20937e-66	1.67821e-64	136.95
EEF1B2	1.15901	17.2805	2.26156e-66	1.71199e-64	136.927
TBC1D4	0.158846	-17.2751	2.47956e-66	1.87063e-64	136.835
EIF3L	0.519139	17.2502	3.78904e-66	2.84884e-64	136.412
LIMD2	0.788752	-17.2354	4.87613e-66	3.6538e-64	136.161
KRT19	0.157605	-17.2105	7.44544e-66	5.56026e-64	135.739
DDX60	0.144202	-17.1929	1.00328e-65	7.46736e-64	135.442
CCR1	0.0887273	-17.0878	5.94662e-65	4.41124e-63	133.668
RHOB	0.238904	-17.0517	1.09191e-64	8.07282e-63	133.062
CLEC2D	0.931055	-17.0468	1.18717e-64	8.74797e-63	132.979
SERPINH1	0.100525	-17.0311	1.5445e-64	1.13434e-62	132.717
IGHG3	0.134693	-16.9155	1.0732e-63	7.85597e-62	130.785
AC002331.1	0.125887	-16.8298	4.47578e-63	3.26555e-61	129.362
S100A9	0.281785	-16.8269	4.69459e-63	3.41397e-61	129.314
TUBB	0.628972	-16.8017	7.13504e-63	5.17174e-61	128.897
YBX1	1.23436	16.7387	2.02665e-62	1.4642e-60	127.857
EIF1	2.72926	16.7167	2.91951e-62	2.10243e-60	127.493
ZBED2	0.0884084	-16.6489	8.91968e-62	6.40254e-60	126.38
SPP1	0.0956809	-16.6263	1.29466e-61	9.26309e-60	126.009
S100A6	2.20794	16.6141	1.58119e-61	1.12768e-59	125.81
CYTH1	0.225684	16.5654	3.51593e-61	2.49947e-59	125.013
PTGDS	0.0602427	16.5623	3.69473e-61	2.61819e-59	124.964
C19orf66	0.350744	-16.5221	7.12843e-61	5.0353e-59	124.309
PTPN6	0.304824	-16.5113	8.50568e-61	5.98908e-59	124.133
S1PR5	0.0504091	16.4888	1.22729e-60	8.61435e-59	123.768
FGR	0.0395853	16.4627	1.8806e-60	1.31582e-58	123.342
ZNF331	0.203689	16.4616	1.91315e-60	1.33439e-58	123.325
RAC2	1.1466	-16.4537	2.17437e-60	1.51184e-58	123.198
FXYD5	1.18627	16.4294	3.2309e-60	2.23942e-58	122.803
CD3G	0.883205	-16.3764	7.62993e-60	5.27202e-58	121.947
RARRES3	1.18347	-16.3683	8.69663e-60	5.99041e-58	121.817
ITK	0.30761	16.3421	1.32914e-59	9.12705e-58	121.394
IQGAP2	0.269291	16.2956	2.81335e-59	1.92593e-57	120.647
PTGES3	0.787998	-16.2359	7.36061e-59	5.02333e-57	119.689
TMA7	1.12197	16.2346	7.51669e-59	5.11412e-57	119.668
OAS2	0.1474	-16.2112	1.09344e-58	7.41669e-57	119.294
DNAJB6	0.445987	16.1889	1.56347e-58	1.05725e-56	118.938
KLRB1	0.882556	16.158	2.56345e-58	1.72818e-56	118.445
AKAP5	0.0975336	-16.1498	2.92157e-58	1.96365e-56	118.315
APOBEC3G	0.76732	-16.1052	5.9541e-58	3.98979e-56	117.606
ITM2C	0.367666	-16.0878	7.85824e-58	5.24987e-56	117.329
SLPI	0.0783354	16.0861	8.06619e-58	5.37262e-56	117.303
GLTSCR2	1.16143	16.0761	9.46087e-58	6.2827e-56	117.144
RPS18	3.92157	16.0701	1.04043e-57	6.88855e-56	117.05
GALNT2	0.16409	-16.0373	1.75352e-57	1.15754e-55	116.53
YPEL2	0.153884	-16.0353	1.81006e-57	1.19131e-55	116.498
MAPK1	0.128883	15.9919	3.60252e-57	2.36402e-55	115.813
CXCL2	0.0224144	15.9572	6.23004e-57	4.06735e-55	115.267
BEST1	0.0241311	15.9572	6.2349e-57	4.06735e-55	115.266
TOMM7	1.57667	15.9418	7.95187e-57	5.17221e-55	115.024
SHISA5	0.351833	-15.939	8.30633e-57	5.38697e-55	114.98
RPS15A	3.51757	15.9344	8.92782e-57	5.77315e-55	114.908
METTL9	0.373059	15.9336	9.04468e-57	5.83171e-55	114.895
CD2	2.03544	-15.9149	1.21419e-56	7.80603e-55	114.602
DNAJB4	0.0987842	-15.9045	1.43167e-56	9.1776e-55	114.438
PFKFB3	0.118886	15.8989	1.5636e-56	9.9944e-55	114.35
APOBEC3C	0.452112	-15.8848	1.95161e-56	1.24387e-54	114.129
TNFRSF18	0.377954	-15.8659	2.62647e-56	1.6692e-54	113.834
STMN1	0.47205	-15.8519	3.27406e-56	2.07482e-54	113.614
CD55	0.196564	15.8434	3.73726e-56	2.36161e-54	113.482
CDKN2C	0.146248	-15.8078	6.53367e-56	4.11695e-54	112.926
AES	0.385615	15.7907	8.53618e-56	5.36353e-54	112.659
NPM1	1.02244	15.7566	1.45365e-55	9.10787e-54	112.129
GPX3	0.0310398	15.7359	2.00674e-55	1.2519e-53	111.808
CCND2	0.353718	-15.7358	2.00937e-55	1.2519e-53	111.807
CSF3	0.0118671	15.7172	2.68685e-55	1.66931e-53	111.517
MX2	0.186482	-15.6876	4.25943e-55	2.63894e-53	111.058
FOS	1.19785	15.6818	4.66133e-55	2.8799e-53	110.969
PDCL3	0.152177	15.6673	5.83131e-55	3.59274e-53	110.746
PPP1CB	0.370432	15.6378	9.21627e-55	5.66252e-53	110.29
SLC25A6	1.23795	15.6081	1.46041e-54	8.94805e-53	109.831
HSD17B11	0.277847	15.5435	3.95592e-54	2.41715e-52	108.839
AGER	0.0265253	15.4807	1.03873e-53	6.32938e-52	107.877
PPP1R15A	0.688588	-15.4686	1.25099e-53	7.6019e-52	107.692
BTF3	1.51552	15.4552	1.53516e-53	9.30321e-52	107.488
PYHIN1	0.509424	-15.3486	7.82024e-53	4.72624e-51	105.867
UBA52	2.43964	15.3482	7.862e-53	4.73856e-51	105.861
CTSA	0.337919	-15.3046	1.52508e-52	9.167e-51	105.202
HIST1H2BG	0.113073	-15.2724	2.48258e-52	1.4882e-50	104.716
EIF5A	0.313027	-15.2709	2.54116e-52	1.51922e-50	104.693
GBP4	0.159991	-15.2524	3.36299e-52	2.00514e-50	104.414
FCRL6	0.0674483	15.2361	4.30108e-52	2.55759e-50	104.169
MDK	0.0713182	-15.2243	5.14397e-52	3.05062e-50	103.991
AGPAT4	0.0321145	15.198	7.64593e-52	4.52231e-50	103.596
CD52	2.48887	15.1925	8.30598e-52	4.89965e-50	103.514
RPLP1	4.1666	15.1903	8.5877e-52	5.05239e-50	103.481
IL6	0.0118266	15.1463	1.66421e-51	9.76513e-50	102.822
DPP4	0.0575245	15.1436	1.73197e-51	1.01359e-49	102.782
SPATS2L	0.147814	-15.06	6.05972e-51	3.53696e-49	101.535
RPL27	2.45912	15.058	6.24853e-51	3.63759e-49	101.504
RPS8	3.05081	15.0556	6.47561e-51	3.75992e-49	101.469
PTMS	0.131981	-15.039	8.29444e-51	4.80341e-49	101.222
CX3CR1	0.0290241	14.9998	1.48686e-50	8.58816e-49	100.641
IFNGR1	0.149015	14.9786	2.03863e-50	1.17446e-48	100.327
IGFBP7	0.0614579	14.9729	2.2172e-50	1.27403e-48	100.243
P2RY8	0.065492	14.955	2.89412e-50	1.6587e-48	99.9781
TYMP	0.660973	-14.9396	3.6352e-50	2.07806e-48	99.7511
MAP3K8	0.0962019	14.8713	9.98592e-50	5.69377e-48	98.7451
RPS13	2.71312	14.8601	1.17706e-49	6.69413e-48	98.5814
FASLG	0.148864	-14.8308	1.81216e-49	1.02797e-47	98.1518
LRBA	0.230601	-14.7732	4.2274e-49	2.39193e-47	97.3085
AKR1C3	0.0353925	14.7705	4.3975e-49	2.48184e-47	97.2692
PTGDR	0.0521915	14.7573	5.33448e-49	3.00301e-47	97.0769
PARK7	0.945184	-14.7536	5.63373e-49	3.16345e-47	97.0226
TRAF5	0.179877	-14.7443	6.45301e-49	3.61433e-47	96.8874
RASGRP2	0.10651	14.738	7.07259e-49	3.95139e-47	96.7961
CD6	0.368293	14.6913	1.40039e-48	7.80418e-47	96.1161
TOX	0.162259	-14.6858	1.51648e-48	8.42995e-47	96.0368
PDLIM1	0.0497285	14.6829	1.5814e-48	8.76887e-47	95.9951
GNB2L1	2.45191	14.6691	1.93536e-48	1.07048e-46	95.794
CAMK4	0.199512	14.6572	2.30136e-48	1.26975e-46	95.6216
RPLP2	3.67681	14.6509	2.52187e-48	1.38797e-46	95.5305
TBXAS1	0.049397	14.643	2.82817e-48	1.55269e-46	95.4164
SOD1	1.10111	-14.6269	3.57588e-48	1.95834e-46	95.1829
LITAF	0.611863	14.5621	9.13556e-48	4.99081e-46	94.2492
PSMB8	0.826642	-14.511	1.91078e-47	1.0413e-45	93.5147
YPEL5	0.388421	14.5104	1.9288e-47	1.04855e-45	93.5054
GBP3	0.144267	-14.4929	2.47942e-47	1.34459e-45	93.2554
HOPX	0.576069	14.4835	2.83957e-47	1.53614e-45	93.1204
C1QC	0.0577354	14.4661	3.64825e-47	1.96881e-45	92.871
CALM3	0.655756	-14.4548	4.28681e-47	2.3078e-45	92.7104
RPL27A	3.38449	14.4267	6.4175e-47	3.44649e-45	92.3088
CNOT6L	0.313692	14.409	8.26578e-47	4.42838e-45	92.0569
RPL37A	2.50841	14.3539	1.81736e-46	9.71302e-45	91.2728
BCAS4	0.142212	-14.3007	3.87365e-46	2.06533e-44	90.5196
ITM2A	0.829682	-14.3	3.91328e-46	2.08145e-44	90.5094
GEM	0.0649565	-14.2486	8.11814e-46	4.30767e-44	89.7832
TSPAN2	0.0379156	14.2335	1.00527e-45	5.32143e-44	89.5705
MB21D1	0.133739	-14.1959	1.70945e-45	9.02753e-44	89.0421
AHSA1	0.268749	-14.1931	1.77698e-45	9.36188e-44	89.0036
RP11-796E2.4	0.198234	-14.186	1.96503e-45	1.0328e-43	88.9035
CD68	0.0670038	14.1835	2.03594e-45	1.06755e-43	88.8682
PRF1	0.990438	-14.1745	2.31117e-45	1.20901e-43	88.742
TSHZ2	0.153055	-14.1584	2.89681e-45	1.51179e-43	88.5173
CCL20	0.10637	-14.1469	3.40657e-45	1.77365e-43	88.3559
PRDX5	0.645721	-14.1252	4.62298e-45	2.40135e-43	88.0521
GNG5	0.700703	-14.1162	5.24563e-45	2.71842e-43	87.9264
EOMES	0.140087	-14.0986	6.71171e-45	3.47006e-43	87.6811
IGHA1	0.410158	-14.0821	8.46093e-45	4.36427e-43	87.4506
KANSL1-AS1	0.0859767	14.0819	8.48333e-45	4.36567e-43	87.448
RPL7A	2.39126	14.0696	1.00733e-44	5.17187e-43	87.2771
NMI	0.233925	-14.0643	1.08483e-44	5.55696e-43	87.2033
RPL36	2.79387	14.0534	1.26267e-44	6.45298e-43	87.0523
PTGER2	0.103733	14.03	1.75254e-44	8.93595e-43	86.726
ARF5	0.157364	14.0244	1.89491e-44	9.63971e-43	86.6483
CD164	0.68865	-14.0193	2.03441e-44	1.03257e-42	86.5776
CHORDC1	0.232967	-14.0187	2.05071e-44	1.03846e-42	86.5697
LSM2	0.386535	-13.9927	2.944e-44	1.48742e-42	86.2099
CCDC109B	0.230606	13.9846	3.29698e-44	1.66198e-42	86.0972
TRIM22	0.382902	-13.9827	3.38489e-44	1.70242e-42	86.0711
SLC2A3	0.517432	13.9619	4.51568e-44	2.26601e-42	85.7843
TTTY15	0.0343395	13.957	4.83704e-44	2.42179e-42	85.7159
IFIT2	0.0861193	-13.9506	5.28848e-44	2.64186e-42	85.6271
CSF1	0.0817665	-13.8775	1.45303e-43	7.24231e-42	84.6215
RAP1B	0.31313	13.8625	1.78762e-43	8.89e-42	84.4153
RPL19	3.41773	13.8452	2.26881e-43	1.12578e-41	84.1781
SMIM3	0.0451366	13.8307	2.76971e-43	1.37125e-41	83.9796
ADIRF	0.0230997	13.8197	3.22076e-43	1.58935e-41	83.8295
FAM3C	0.123772	-13.8196	3.22455e-43	1.58935e-41	83.8284
LINC-PINT	0.22201	13.8162	3.38009e-43	1.66231e-41	83.7815
JUND	0.305003	13.8124	3.55947e-43	1.74666e-41	83.7301
RSBN1L	0.378517	-13.7951	4.51761e-43	2.21193e-41	83.4929
CD44	1.0225	13.7741	6.01989e-43	2.941e-41	83.2073
FLNA	0.270709	13.7716	6.23119e-43	3.03754e-41	83.173
RPS9	3.06063	13.7622	7.0865e-43	3.4469e-41	83.045
SELK	0.552381	13.7544	7.88754e-43	3.82813e-41	82.9385
PITPNC1	0.114254	13.736	1.01494e-42	4.91513e-41	82.6876
NACA2	0.123215	13.7267	1.15201e-42	5.56677e-41	82.5616
OLR1	0.0181338	13.7172	1.31201e-42	6.32617e-41	82.4322
FRMD4B	0.163834	13.7136	1.37745e-42	6.62729e-41	82.3838
NME1	0.20323	-13.7129	1.39006e-42	6.67348e-41	82.3747
TGFBR3	0.0378144	13.7121	1.40664e-42	6.7385e-41	82.3629
HERC6	0.0870248	-13.6921	1.84593e-42	8.82389e-41	82.0926
GYPC	0.667121	13.6696	2.50714e-42	1.19588e-40	81.788
CSRNP1	0.106574	13.6535	3.12113e-42	1.48555e-40	81.5701
SP140	0.279648	-13.65	3.27414e-42	1.55504e-40	81.5225
RP11-298J20.3	0.00950553	13.6396	3.77025e-42	1.78684e-40	81.3821
CFD	0.0444518	13.5945	6.94528e-42	3.28457e-40	80.7744
ARL3	0.14783	-13.579	8.56849e-42	4.0436e-40	80.5655
PARP8	0.306691	13.5788	8.59318e-42	4.04664e-40	80.5626
CD4	0.15094	13.5559	1.17102e-41	5.50279e-40	80.2548
SEMA4A	0.0682617	-13.5405	1.4413e-41	6.75856e-40	80.0482
USP36	0.105273	13.5202	1.89211e-41	8.8538e-40	79.7775
SH2D1A	0.451021	-13.4949	2.65862e-41	1.24144e-39	79.4392
RP11-1143G9.4	0.0229181	13.4827	3.13287e-41	1.45981e-39	79.276
RPS12	3.5875	13.4242	6.86105e-41	3.19032e-39	78.4963
KIR2DL1	0.0148793	13.41	8.28871e-41	3.8461e-39	78.3083
AC069363.1	0.0876267	-13.3921	1.05309e-40	4.87629e-39	78.0701
GPNMB	0.0308416	13.3732	1.35391e-40	6.25618e-39	77.8202
PXN	0.0615385	13.3729	1.36026e-40	6.27245e-39	77.8156
TNFSF13B	0.0920064	-13.3552	1.72055e-40	7.9174e-39	77.5819
IGHG4	0.0670757	-13.3396	2.11831e-40	9.72755e-39	77.3751
PSMA7	1.2154	-13.3303	2.39702e-40	1.09847e-38	77.2521
GSAP	0.0403756	13.3252	2.56357e-40	1.17237e-38	77.1853
KRT7	0.109589	-13.3154	2.91806e-40	1.33174e-38	77.0565
LAIR1	0.0461444	13.3115	3.07404e-40	1.40005e-38	77.0047
GPBP1	0.647948	-13.2724	5.15702e-40	2.34391e-38	76.4902
MMP19	0.0108268	13.2706	5.28498e-40	2.39715e-38	76.4658
THEMIS2	0.0743226	13.2622	5.90146e-40	2.67131e-38	76.3561
EIF4A2	1.22116	-13.2619	5.92717e-40	2.67749e-38	76.3518
NEU1	0.176836	-13.2127	1.13398e-39	5.11212e-38	75.7066
DTHD1	0.143567	-13.2083	1.20093e-39	5.40295e-38	75.6496
ERAP2	0.186415	13.1683	2.03262e-39	9.12622e-38	75.1263
IGHG1	0.121179	-13.1514	2.53604e-39	1.13635e-37	74.9063
RPL38	2.03946	13.1327	3.23763e-39	1.4478e-37	74.6634
SFTPD	0.0238878	13.1239	3.63509e-39	1.62226e-37	74.5483
GIMAP7	0.902478	-13.1224	3.70739e-39	1.6512e-37	74.5287
MS4A7	0.0216311	13.1137	4.15376e-39	1.8463e-37	74.4157
SRSF9	0.244573	13.1096	4.3774e-39	1.94182e-37	74.3635
CRTAM	0.131239	-13.1009	4.90857e-39	2.1731e-37	74.2496
DNAJA4	0.0679279	-13.0925	5.47854e-39	2.4206e-37	74.1404
NR4A1	0.132557	-13.0701	7.33401e-39	3.23396e-37	73.8504
IFIT5	0.0923855	-13.0497	9.55979e-39	4.20706e-37	73.5868
EEF1D	2.24811	13.0431	1.04237e-38	4.57817e-37	73.5008
IFIH1	0.0820928	-13.0364	1.13605e-38	4.97975e-37	73.4153
CTSH	0.130341	13.0361	1.14141e-38	4.9934e-37	73.4106
RPL10A	2.78672	13.0302	1.23109e-38	5.37513e-37	73.3354
GIMAP4	0.685974	-13.0168	1.4648e-38	6.38298e-37	73.1625
KLF3	0.0934282	13.0126	1.54712e-38	6.72845e-37	73.1082
DDX60L	0.109746	-13.0112	1.57526e-38	6.83745e-37	73.0903
GNA15	0.0830186	13.0097	1.60791e-38	6.96552e-37	73.0699
AFAP1L2	0.052256	-12.9941	1.96619e-38	8.50098e-37	72.8699
CCT3	0.41901	-12.9718	2.62436e-38	1.13246e-36	72.5828
HIST1H2BH	0.0500521	-12.931	4.44243e-38	1.91326e-36	72.0595
NUCKS1	0.488593	-12.9133	5.58368e-38	2.40012e-36	71.8322
DSTN	0.354646	12.9002	6.61144e-38	2.8364e-36	71.6642
KLRD1	0.756642	-12.8941	7.14785e-38	3.06061e-36	71.5867
ALDH2	0.0283722	12.8924	7.30286e-38	3.12095e-36	71.5653
DDX58	0.0884468	-12.8475	1.30014e-37	5.54561e-36	70.9919
SORL1	0.112887	12.8395	1.44027e-37	6.13028e-36	70.8902
RP11-356I2.4	0.141486	12.8393	1.44274e-37	6.13028e-36	70.8885
YPEL1	0.0764437	12.8202	1.84322e-37	7.81693e-36	70.6449
CD2BP2	0.30557	-12.804	2.26586e-37	9.59097e-36	70.4397
SERTAD1	0.325588	-12.8024	2.31199e-37	9.7676e-36	70.4197
WFDC2	0.086699	-12.7844	2.9102e-37	1.22715e-35	70.1909
ZEB2	0.234329	12.7578	4.08174e-37	1.7179e-35	69.8547
SYNGR2	0.226087	-12.747	4.68239e-37	1.96696e-35	69.7182
SPINK1	0.052925	-12.7387	5.20455e-37	2.18217e-35	69.6131
MT1F	0.212902	-12.7241	6.26834e-37	2.62324e-35	69.4282
GRN	0.153314	12.7224	6.40059e-37	2.67354e-35	69.4075
NSG1	0.0351227	12.6948	9.07611e-37	3.78399e-35	69.0603
RAB27A	0.431027	-12.6708	1.23077e-36	5.12165e-35	68.7576
FKBP1A	0.748623	-12.6685	1.26603e-36	5.25851e-35	68.7295
DENND4A	0.0645821	12.6582	1.44237e-36	5.97978e-35	68.5999
EIF4B	0.266926	12.6544	1.51311e-36	6.26133e-35	68.5523
SRGAP3	0.129457	-12.6424	1.76008e-36	7.26975e-35	68.4021
CTSW	1.14384	-12.6341	1.95507e-36	8.06012e-35	68.2976
RAB3GAP1	0.118402	-12.6326	1.99252e-36	8.19928e-35	68.2788
TXN	0.802232	12.6316	2.01754e-36	8.28685e-35	68.2664
HLA-DQA2	0.012142	12.6273	2.12849e-36	8.72643e-35	68.2132
KDM5D	0.0412223	12.6155	2.47081e-36	1.01112e-34	68.0649
ENO1	1.18399	-12.6065	2.76612e-36	1.12988e-34	67.9527
MYH9	0.473062	12.5854	3.60559e-36	1.47008e-34	67.6893
C4orf32	0.0328924	12.5704	4.35288e-36	1.7715e-34	67.5021
PSME1	1.43859	-12.5637	4.73618e-36	1.92396e-34	67.4183
BIN2	0.469125	12.5593	5.00082e-36	2.02775e-34	67.3642
COX5A	0.670219	-12.5567	5.16875e-36	2.09203e-34	67.3314
PHLDA1	0.358429	-12.5434	6.10378e-36	2.46597e-34	67.1661
ANTXR2	0.0598693	12.528	7.40181e-36	2.98495e-34	66.9745
SLC25A3	0.686046	12.5224	7.93484e-36	3.1941e-34	66.9054
VAMP2	0.817203	12.5165	8.54544e-36	3.43366e-34	66.8317
SOCS2	0.0334301	12.5098	9.29144e-36	3.72666e-34	66.7486
MGAT4A	0.236114	12.5088	9.41292e-36	3.76857e-34	66.7357
CMTM7	0.275532	12.5049	9.87604e-36	3.94686e-34	66.6879
PLAUR	0.0341728	12.5047	9.90091e-36	3.94968e-34	66.6854
CASS4	0.0469024	12.5011	1.03592e-35	4.12508e-34	66.6405
FOXN3	0.194031	12.4987	1.06668e-35	4.23996e-34	66.6114
CAV1	0.0201627	12.4693	1.53936e-35	6.10788e-34	66.2469
IKZF1	0.351357	12.4658	1.60753e-35	6.36696e-34	66.2038
FUT8	0.0930012	-12.4631	1.66145e-35	6.56879e-34	66.171
CKS2	0.249891	-12.4572	1.78941e-35	7.06211e-34	66.0973
CTSC	0.689416	-12.436	2.32668e-35	9.16622e-34	65.8364
ICA1	0.0852668	-12.42	2.83754e-35	1.1159e-33	65.6391
TMEM140	0.100998	-12.3878	4.2293e-35	1.66028e-33	65.2426
PDCD4	0.402983	12.369	5.33379e-35	2.09017e-33	65.012
ISCA1	0.128858	12.3606	5.92012e-35	2.31584e-33	64.9084
ITGB1	0.189045	12.3371	7.90673e-35	3.08752e-33	64.6209
EPCAM	0.054106	-12.3309	8.52985e-35	3.32499e-33	64.5455
KLRC4	0.0802241	-12.3225	9.45795e-35	3.6803e-33	64.4429
H3F3A	0.0968269	12.2976	1.28492e-34	4.99116e-33	64.1384
PCBP2	0.603659	12.2891	1.4255e-34	5.52757e-33	64.0352
TM4SF1	0.0634921	12.2865	1.47117e-34	5.6947e-33	64.0039
DDX24	0.858084	-12.2825	1.54693e-34	5.9775e-33	63.954
TFPI	0.0587152	-12.2808	1.57904e-34	6.09098e-33	63.9336
PAEP	0.0382148	-12.2758	1.67861e-34	6.46381e-33	63.8729
SNAP47	0.218152	-12.271	1.77972e-34	6.8413e-33	63.8147
MZB1	0.112846	-12.2669	1.87203e-34	7.18367e-33	63.7645
TUBA1B	0.950889	-12.2498	2.30772e-34	8.8403e-33	63.5566
PTMA	2.84362	-12.244	2.47801e-34	9.47627e-33	63.4859
PPP1R2	0.675231	-12.2206	3.29643e-34	1.25843e-32	63.2024
UTY	0.0399913	12.1853	5.06867e-34	1.93167e-32	62.7749
DDX5	1.87967	12.1511	7.68145e-34	2.92238e-32	62.3619
MIR155HG	0.147086	-12.1459	8.18111e-34	3.10714e-32	62.2993
CALR	0.776148	-12.1364	9.1811e-34	3.48097e-32	62.1848
AKNA	0.348093	12.1282	1.0133e-33	3.83532e-32	62.0868
PPM1K	0.296051	-12.123	1.07909e-33	4.07739e-32	62.0243
PMF1	0.370878	-12.1013	1.40354e-33	5.29432e-32	61.7631
CITED2	0.315591	12.0975	1.46924e-33	5.53273e-32	61.7177
PSAP	0.520966	12.0192	3.77156e-33	1.41785e-31	60.7813
HELZ2	0.144633	-11.9925	5.19512e-33	1.94971e-31	60.4632
RTKN2	0.111695	-11.9817	5.91414e-33	2.2158e-31	60.3344
VSIG4	0.0178126	11.977	6.25294e-33	2.33879e-31	60.2791
RTP4	0.0809282	-11.9642	7.28578e-33	2.72052e-31	60.1273
CCZ1B	0.049726	11.9581	7.84432e-33	2.92415e-31	60.0539
SLA	0.83481	-11.9536	8.26992e-33	3.07763e-31	60.0014
CD79A	0.0582031	-11.9493	8.70485e-33	3.23406e-31	59.9505
FAM53C	0.246988	-11.8987	1.59201e-32	5.90481e-31	59.3509
CPNE2	0.0884496	-11.885	1.87173e-32	6.93071e-31	59.1902
PIP4K2A	0.264455	11.8721	2.18281e-32	8.06914e-31	59.0375
MCM5	0.128724	-11.8563	2.63172e-32	9.7124e-31	58.8518
SELL	0.267259	-11.8558	2.64619e-32	9.74958e-31	58.8463
PDLIM4	0.0409171	-11.8502	2.82824e-32	1.0403e-30	58.7803
GCNT1	0.0627855	-11.8346	3.4029e-32	1.24961e-30	58.5966
CKLF	0.889026	-11.8272	3.71301e-32	1.36123e-30	58.51
CASP8	0.333768	11.8162	4.22893e-32	1.54782e-30	58.3807
COA6	0.141708	-11.78	6.47953e-32	2.36764e-30	57.957
PTPN12	0.0456139	11.7671	7.54222e-32	2.75142e-30	57.8062
MAF	0.203419	11.7638	7.84158e-32	2.85593e-30	57.7676
HNRNPA2B1	1.33965	-11.7634	7.88224e-32	2.86603e-30	57.7624
PSMD9	0.0989066	11.726	1.22193e-31	4.43575e-30	57.3271
ZWINT	0.0607024	-11.7194	1.32068e-31	4.78639e-30	57.25
PHF11	0.273975	-11.7182	1.33882e-31	4.84421e-30	57.2364
DENND2D	0.302385	-11.6898	1.86732e-31	6.74547e-30	56.9061
HNRNPL	0.112086	11.6563	2.7609e-31	9.95718e-30	56.5178
ORMDL3	0.223336	-11.647	3.0743e-31	1.10695e-29	56.411
GLIPR1	0.522745	11.6371	3.45177e-31	1.24085e-29	56.2961
ANKRD35	0.0645397	-11.6346	3.55216e-31	1.27487e-29	56.2676
DDIT3	0.167046	-11.6246	3.99105e-31	1.43007e-29	56.1519
MIF	0.561426	11.6017	5.20743e-31	1.86292e-29	55.8878
TRBC2	1.52939	-11.6013	5.2316e-31	1.86855e-29	55.8832
ECI2	0.176047	-11.5893	6.01188e-31	2.14379e-29	55.7452
KIAA0101	0.119218	-11.5887	6.05554e-31	2.15589e-29	55.738
RBX1	0.690491	-11.5441	1.01422e-30	3.60504e-29	55.226
CD226	0.143244	11.4874	1.94721e-30	6.91027e-29	54.5785
SIDT1-AS1	0.0474496	11.4844	2.01661e-30	7.14512e-29	54.5438
AC022182.3	0.0474465	-11.4835	2.03841e-30	7.21083e-29	54.5331
TNFSF14	0.0874452	-11.4832	2.04539e-30	7.224e-29	54.5297
RAP1A	0.511597	11.4795	2.13267e-30	7.52029e-29	54.4882
TSPO	0.828953	11.4155	4.43779e-30	1.56238e-28	53.7609
EMB	0.530276	11.4029	5.12865e-30	1.80275e-28	53.6173
HGSNAT	0.0482186	11.4001	5.29258e-30	1.85743e-28	53.586
GBP5	0.290777	-11.3985	5.38892e-30	1.88825e-28	53.5681
RP11-629O1.2	0.0317259	11.3918	5.81679e-30	2.03496e-28	53.4923
PTPN7	0.667651	-11.3909	5.88053e-30	2.05402e-28	53.4815
MT2A	1.46314	-11.3848	6.30069e-30	2.19732e-28	53.413
TRGC2	0.331742	-11.365	7.89269e-30	2.74819e-28	53.1894
TPPP	0.00711325	11.3597	8.3822e-30	2.91406e-28	53.1297
MYL6B	0.084068	-11.3585	8.49604e-30	2.94902e-28	53.1163
PERP	0.183291	11.3514	9.20683e-30	3.19074e-28	53.0366
SATB1	0.0834788	11.3443	9.99072e-30	3.45701e-28	52.9555
PCNA	0.218152	-11.3404	1.04405e-29	3.60702e-28	52.9118
TYMS	0.0811839	-11.307	1.52346e-29	5.25512e-28	52.5367
TOP2A	0.0637527	-11.3068	1.5272e-29	5.25984e-28	52.5343
IRF2	0.217582	-11.3025	1.60263e-29	5.51107e-28	52.4865
HLA-C	3.49272	-11.3017	1.61703e-29	5.55035e-28	52.4776
AAK1	0.324982	11.3016	1.61906e-29	5.55035e-28	52.4763
PHPT1	0.380755	-11.299	1.66731e-29	5.70694e-28	52.4472
DNAJB9	0.208621	11.2915	1.81664e-29	6.20849e-28	52.3621
TK1	0.0721917	-11.2764	2.15406e-29	7.3503e-28	52.193
ADAM19	0.119891	11.2717	2.26938e-29	7.73193e-28	52.1412
KLF6	1.56678	11.2327	3.52132e-29	1.1979e-27	51.7053
LINC00158	0.0312972	-11.2238	3.8919e-29	1.32194e-27	51.606
RPL18	2.86943	11.2115	4.46967e-29	1.51586e-27	51.4686
FAM101B	0.0286483	11.2089	4.59927e-29	1.55743e-27	51.4403
SARDH	0.0931575	-11.1984	5.17429e-29	1.74948e-27	51.3234
RPS4X	3.41574	11.1877	5.83259e-29	1.96905e-27	51.2046
PRDX6	0.494304	-11.1841	6.07586e-29	2.04806e-27	51.164
AKAP13	0.601755	11.1731	6.8703e-29	2.31234e-27	51.0421
ABI3	0.293149	-11.1561	8.30854e-29	2.79217e-27	50.8535
CTD-2288O8.1	0.028212	-11.1559	8.32471e-29	2.79338e-27	50.8516
PARD6G	0.0155755	11.1393	1.00184e-28	3.35662e-27	50.6678
TC2N	0.175705	11.1383	1.01331e-28	3.38991e-27	50.6565
SAMHD1	0.199961	11.1312	1.09728e-28	3.66532e-27	50.5775
IRF9	0.236418	-11.1304	1.10626e-28	3.68975e-27	50.5694
CHN1	0.0657787	-11.1255	1.1693e-28	3.89416e-27	50.5144
LBH	0.343489	-11.1243	1.18421e-28	3.93789e-27	50.5019
CH25H	0.0268646	11.1233	1.19804e-28	3.97793e-27	50.4904
SNRNP25	0.10247	-11.1118	1.36132e-28	4.51332e-27	50.3636
SERPING1	0.0351941	11.1105	1.38093e-28	4.57151e-27	50.3494
NCF1	0.0645745	11.1097	1.39314e-28	4.60504e-27	50.3407
CLK1	0.545859	-11.1075	1.42763e-28	4.71203e-27	50.3164
GALM	0.351865	-11.1002	1.5481e-28	5.10206e-27	50.236
PBXIP1	0.370581	11.0978	1.59044e-28	5.23383e-27	50.2093
ACAP1	1.08692	-11.0938	1.6628e-28	5.46383e-27	50.1651
HLA-DRB1	1.34269	-11.0876	1.78201e-28	5.84689e-27	50.0964
SEPW1	0.531846	-11.074	2.072e-28	6.78831e-27	49.9468
STAT2	0.106381	-11.0692	2.18577e-28	7.1505e-27	49.8938
FKBP4	0.122362	-11.061	2.39398e-28	7.82011e-27	49.8035
RPL29	2.61692	11.0505	2.68692e-28	8.76411e-27	49.689
INPP5F	0.049553	-11.0253	3.54936e-28	1.15602e-26	49.4129
CASP1	0.286388	-11.0155	3.95766e-28	1.28711e-26	49.3048
WIPF3	0.0311004	-11.0071	4.33877e-28	1.40899e-26	49.2136
CXCL9	0.0137924	11.0047	4.45419e-28	1.44436e-26	49.1876
MKI67	0.0794028	-11.0043	4.47872e-28	1.45019e-26	49.1822
SULF2	0.0146187	10.9972	4.83911e-28	1.5646e-26	49.1054
PPDPF	1.28597	-10.9912	5.17252e-28	1.66996e-26	49.0393
HOXB2	0.125202	10.9894	5.27714e-28	1.70126e-26	49.0194
ETS1	0.523748	10.9756	6.13583e-28	1.97522e-26	48.8699
TPD52	0.0914349	10.9639	6.97718e-28	2.24281e-26	48.7424
RBCK1	0.374021	-10.9602	7.27296e-28	2.3345e-26	48.7012
ITGAM	0.0172922	10.9493	8.19174e-28	2.62562e-26	48.5832
DUSP4	0.795044	-10.9489	8.23273e-28	2.63495e-26	48.5783
RNF213	0.67286	-10.9441	8.67108e-28	2.77125e-26	48.5268
THBD	0.00801139	10.9341	9.67439e-28	3.08745e-26	48.4182
PON2	0.0663541	-10.929	1.02338e-27	3.26128e-26	48.3625
RAB5A	0.17276	10.8981	1.43486e-27	4.56603e-26	48.0272
FNBP1	0.520379	10.8956	1.47517e-27	4.68758e-26	47.9998
NAA50	0.257683	10.8891	1.58288e-27	5.02264e-26	47.9299
POMC	0.0933792	-10.8813	1.72295e-27	5.45929e-26	47.8458
MIAT	0.341953	-10.8809	1.73132e-27	5.478e-26	47.841
IDS	0.418853	10.8778	1.78981e-27	5.65498e-26	47.808
PPP3CA	0.129356	10.8684	1.9839e-27	6.2593e-26	47.7059
RPL23	2.04609	10.8641	2.07872e-27	6.54915e-26	47.6596
TAP2	0.197662	-10.8512	2.39272e-27	7.52774e-26	47.5201
PRRC2C	0.666304	-10.8445	2.57211e-27	8.08064e-26	47.4484
LAX1	0.164371	-10.8268	3.11724e-27	9.77941e-26	47.2577
IFITM3	0.212493	-10.797	4.30229e-27	1.34781e-25	46.9382
IL32	2.59212	-10.7943	4.42985e-27	1.38581e-25	46.9092
LYAR	0.370613	10.7915	4.57037e-27	1.42776e-25	46.8783
C5AR1	0.0101108	10.773	5.57908e-27	1.74042e-25	46.6805
S100A7	0.0268342	-10.7566	6.65926e-27	2.07447e-25	46.505
B4GALT1	0.132609	10.7564	6.6732e-27	2.0759e-25	46.5029
ICAM3	0.607799	10.7544	6.82021e-27	2.11817e-25	46.4813
CNP	0.125234	-10.7543	6.82819e-27	2.11817e-25	46.4802
CD70	0.0896534	-10.7484	7.27343e-27	2.25314e-25	46.4175
ARPC5L	0.486717	-10.7467	7.40728e-27	2.2914e-25	46.3994
CISH	0.0888157	-10.7441	7.61687e-27	2.35295e-25	46.3718
OXNAD1	0.343123	-10.7423	7.76812e-27	2.39634e-25	46.3523
RPS5	2.49125	10.7296	8.9046e-27	2.74311e-25	46.2169
GPR132	0.0722437	10.7205	9.81799e-27	3.02029e-25	46.1201
SBDS	0.305215	10.7142	1.05093e-26	3.22849e-25	46.0526
ASPH	0.0573098	-10.6965	1.27028e-26	3.89694e-25	45.8646
PLEK	0.0826909	10.6769	1.56682e-26	4.80001e-25	45.6566
HECA	0.106896	10.6611	1.85566e-26	5.67705e-25	45.4888
NR3C1	0.448068	10.6476	2.14401e-26	6.55016e-25	45.3456
SC5D	0.0974705	10.6414	2.29024e-26	6.98729e-25	45.2802
CDK2AP2	0.371411	-10.6334	2.49337e-26	7.59656e-25	45.196
SPINT2	0.126211	-10.6052	3.36635e-26	1.02422e-24	44.8984
LAP3	0.225674	-10.6007	3.53105e-26	1.07286e-24	44.851
PPARG	0.0188322	10.5987	3.60968e-26	1.09525e-24	44.8292
TBX21	0.0754753	10.5837	4.23119e-26	1.28207e-24	44.6717
RBP1	0.0306712	-10.5533	5.84039e-26	1.76725e-24	44.3522
VMP1	0.531997	-10.5498	6.0574e-26	1.83042e-24	44.316
UBE2T	0.0769657	-10.5453	6.35395e-26	1.91742e-24	44.2686
PER1	0.0659135	10.5427	6.53226e-26	1.96855e-24	44.2412
SERPINB9	0.238829	-10.531	7.39379e-26	2.22516e-24	44.1184
RNF139	0.132165	10.5267	7.73462e-26	2.32458e-24	44.0737
HIST2H2BE	0.063807	-10.5192	8.37188e-26	2.5127e-24	43.9952
FCN3	0.0149195	10.5153	8.72276e-26	2.61447e-24	43.9545
CCL4	1.90659	-10.5063	9.58771e-26	2.86984e-24	43.8608
ARRDC3	0.248403	-10.5032	9.91273e-26	2.96313e-24	43.8277
STAMBPL1	0.0770513	-10.4948	1.08206e-25	3.23016e-24	43.7409
METRNL	0.0419926	10.4803	1.26134e-25	3.76027e-24	43.5889
TXNDC17	0.284577	-10.4752	1.33037e-25	3.96076e-24	43.5361
DHX58	0.0567253	-10.4718	1.37815e-25	4.09751e-24	43.5011
C1orf21	0.0567099	10.4572	1.60725e-25	4.77226e-24	43.3487
NCK2	0.0856331	10.442	1.88542e-25	5.59072e-24	43.1905
CXCL16	0.0243788	10.4417	1.8894e-25	5.59506e-24	43.1884
GOLIM4	0.0944704	-10.4205	2.36033e-25	6.9803e-24	42.9679
DGKH	0.0641481	-10.4054	2.7625e-25	8.15876e-24	42.8119
GSPT1	0.260271	10.3939	3.11487e-25	9.18721e-24	42.6929
PIM1	0.287711	10.3765	3.73539e-25	1.10028e-23	42.5129
CAPG	0.242986	10.3656	4.18222e-25	1.23026e-23	42.4009
CTLA4	0.339936	-10.3587	4.49452e-25	1.32038e-23	42.3296
NASP	0.314855	-10.3538	4.72756e-25	1.387e-23	42.2795
TMPO	0.229917	-10.3525	4.79488e-25	1.40489e-23	42.2655
NUSAP1	0.115495	-10.3509	4.87419e-25	1.42625e-23	42.2492
MRPL17	0.114671	-10.3469	5.07856e-25	1.48409e-23	42.2085
HNRNPA0	0.719228	10.3453	5.16346e-25	1.50692e-23	42.1921
CERK	0.06018	10.3446	5.20195e-25	1.51615e-23	42.1847
BHLHE40	0.246337	10.342	5.34278e-25	1.55516e-23	42.1582
RPS17	2.95789	10.3383	5.55554e-25	1.61497e-23	42.1195
HNRNPDL	1.0254	10.3268	6.258e-25	1.81679e-23	42.0016
EVI2A	0.508264	10.3065	7.72224e-25	2.23894e-23	41.7932
KCNK5	0.0360177	-10.2788	1.0281e-24	2.97694e-23	41.5096
BLOC1S4	0.0382109	10.262	1.22224e-24	3.53321e-23	41.3383
GNAO1	0.0135375	10.2619	1.2234e-24	3.53321e-23	41.3373
KLF2	0.0676958	10.2598	1.2494e-24	3.60361e-23	41.3165
CTB-31O20.2	0.0335945	10.2578	1.27605e-24	3.67569e-23	41.2956
SUSD3	0.282884	-10.2575	1.27995e-24	3.68213e-23	41.2926
HSBP1	0.298109	-10.2513	1.36402e-24	3.91891e-23	41.2295
SP110	0.191484	-10.2471	1.42371e-24	4.0851e-23	41.1871
ERN1	0.126525	10.2422	1.49792e-24	4.29248e-23	41.1367
MCL1	0.96447	10.2266	1.75865e-24	5.03314e-23	40.9778
CD160	0.0341131	10.213	2.02053e-24	5.77516e-23	40.8402
NDUFS6	0.513129	-10.2114	2.05389e-24	5.86297e-23	40.824
AZGP1	0.024116	-10.208	2.12739e-24	6.06498e-23	40.7892
SLCO3A1	0.0217377	10.2046	2.20225e-24	6.27033e-23	40.7549
SPRY1	0.091694	-10.1951	2.42876e-24	6.9064e-23	40.6579
PLEKHG3	0.0185292	10.1861	2.66163e-24	7.55888e-23	40.5672
SH2D1B	0.0232579	10.1589	3.51281e-24	9.96346e-23	40.2923
PRSS23	0.0544637	10.1374	4.37688e-24	1.23984e-22	40.0745
INPP5D	0.240431	10.1256	4.93199e-24	1.3953e-22	39.9562
TNNC2	0.0282343	-10.096	6.66475e-24	1.88311e-22	39.6579
BTN3A2	0.35887	-10.0932	6.85461e-24	1.93429e-22	39.6301
UQCR10	0.805737	-10.0831	7.59401e-24	2.14022e-22	39.5287
IFITM10	0.039263	-10.0734	8.37429e-24	2.35713e-22	39.4318
TRGC1	0.15571	-10.0619	9.40531e-24	2.64398e-22	39.3168
TUBA4A	0.643289	10.0529	1.03062e-23	2.89357e-22	39.2262
DHRS7	0.428889	10.0325	1.265e-23	3.54711e-22	39.0232
RPL37	2.59775	10.0288	1.3141e-23	3.68013e-22	38.9855
CDKN2A	0.136521	-10.0285	1.31723e-23	3.68425e-22	38.9832
NUDT1	0.192553	-10.0237	1.38296e-23	3.86323e-22	38.9349
MAP2K1	0.174306	9.99893	1.77366e-23	4.9484e-22	38.6885
H2AFZ	0.929676	-9.99553	1.83526e-23	5.11383e-22	38.6547
CD300A	0.0612235	9.99526	1.84028e-23	5.12138e-22	38.652
SMAP2	0.481233	9.98967	1.94652e-23	5.41024e-22	38.5964
CD5	0.168338	9.97297	2.30104e-23	6.38762e-22	38.4307
KRT18	0.129557	-9.96601	2.46715e-23	6.84018e-22	38.3617
AIP	0.413528	-9.9601	2.61747e-23	7.24787e-22	38.3031
PFDN5	1.92694	9.95338	2.79953e-23	7.74234e-22	38.2365
C5orf56	0.262568	-9.94998	2.89636e-23	8.00015e-22	38.2029
ABHD17A	0.139278	9.94528	3.0355e-23	8.37404e-22	38.1564
ZRANB2	0.2474	-9.93113	3.49608e-23	9.63268e-22	38.0165
ARRB2	0.288056	9.923	3.79139e-23	1.04334e-21	37.9362
PSMA4	0.626127	-9.92019	3.899e-23	1.07162e-21	37.9085
ASF1B	0.0519216	-9.90028	4.75352e-23	1.30486e-21	37.7123
DYNLT3	0.146712	9.90009	4.76265e-23	1.30575e-21	37.7104
CCL21	0.0183735	9.89527	4.99615e-23	1.36808e-21	37.663
HM13	0.290481	-9.85279	7.61475e-23	2.08255e-21	37.2458
AGR2	0.0437976	-9.84166	8.5013e-23	2.32215e-21	37.1367
C12orf57	0.590644	-9.84134	8.52842e-23	2.3267e-21	37.1336
JOSD1	0.0896276	9.83843	8.77661e-23	2.39146e-21	37.1052
THEM4	0.10668	9.83226	9.32902e-23	2.53887e-21	37.0447
FANCL	0.0474105	-9.80225	1.25423e-22	3.40916e-21	36.7517
RNF149	0.281534	9.79663	1.32569e-22	3.599e-21	36.6969
C10orf10	0.0367148	9.7956	1.33909e-22	3.63093e-21	36.6869
CELF2	0.718249	9.79218	1.38496e-22	3.75071e-21	36.6536
NDUFAF3	0.33398	-9.78247	1.52374e-22	4.12154e-21	36.559
KRT86	0.0660363	-9.77393	1.65723e-22	4.47714e-21	36.4759
TOP1	0.213151	-9.77251	1.68045e-22	4.53435e-21	36.4621
MRPL51	0.442098	-9.76683	1.77685e-22	4.78863e-21	36.4069
TAP1	0.610645	-9.74846	2.12751e-22	5.72672e-21	36.2286
NCR3	0.0947798	9.73835	2.349e-22	6.31525e-21	36.1306
GSTO1	0.457975	-9.73655	2.39077e-22	6.41977e-21	36.1131
NFKBIE	0.0604299	-9.72799	2.59942e-22	6.97159e-21	36.0303
RSRC2	0.641956	-9.7246	2.68695e-22	7.19766e-21	35.9975
BIN1	0.372554	-9.71353	2.99401e-22	8.0105e-21	35.8904
SCAMP2	0.297931	-9.71177	3.04568e-22	8.13894e-21	35.8735
TIMD4	0.0279126	-9.70976	3.10608e-22	8.29034e-21	35.8541
AZI2	0.123801	-9.70725	3.18303e-22	8.48552e-21	35.8299
ARF6	0.742868	9.69532	3.57602e-22	9.52174e-21	35.7146
RHOA	1.00273	-9.68105	4.10896e-22	1.09277e-20	35.5771
CLNK	0.0421113	-9.67661	4.29023e-22	1.13961e-20	35.5344
SMDT1	0.582947	9.67638	4.30018e-22	1.14089e-20	35.5321
CYBA	1.88931	9.66116	4.98554e-22	1.32114e-20	35.3858
SNRPD1	0.474683	-9.65754	5.16391e-22	1.36677e-20	35.351
KLF4	0.0181417	9.65692	5.19501e-22	1.37337e-20	35.345
CTD-2035E11.3	0.0412029	9.64551	5.80303e-22	1.53228e-20	35.2355
MRPS18B	0.208924	-9.62742	6.91466e-22	1.82363e-20	35.062
RNF181	0.432804	-9.62693	6.94781e-22	1.8302e-20	35.0573
CCDC141	0.037023	-9.6012	8.90941e-22	2.34414e-20	34.8112
SLC39A8	0.049124	9.59356	9.59145e-22	2.5206e-20	34.7382
TUBA1A	0.578573	-9.57748	1.11993e-21	2.93965e-20	34.5849
CHMP1B	0.212249	9.56645	1.24538e-21	3.26509e-20	34.4798
HIST1H2BN	0.0895777	-9.56586	1.25244e-21	3.27971e-20	34.4742
GBP7	0.0293197	-9.56025	1.32188e-21	3.45747e-20	34.4208
EGR1	0.10785	-9.55748	1.35751e-21	3.54647e-20	34.3945
ANAPC11	0.463415	-9.55333	1.41276e-21	3.68647e-20	34.355
ATP1B1	0.0832839	9.53733	1.64728e-21	4.29338e-20	34.2031
MT1A	0.00641699	9.53181	1.73686e-21	4.52156e-20	34.1507
KRT8	0.075667	-9.53129	1.74556e-21	4.53886e-20	34.1458
SLC11A1	0.0200678	9.52961	1.77382e-21	4.60696e-20	34.1299
KLF9	0.074992	9.51708	2.00006e-21	5.18846e-20	34.0111
BARD1	0.0785319	-9.51686	2.00429e-21	5.19335e-20	34.009
XRN1	0.206832	-9.51473	2.0455e-21	5.29395e-20	33.9889
SPI1	0.0177802	9.46785	3.2003e-21	8.27304e-20	33.5461
GMFG	1.35559	9.46518	3.28276e-21	8.47631e-20	33.5209
SDCBP	0.557295	9.46377	3.32718e-21	8.58102e-20	33.5076
FAM65C	0.0106038	9.4558	3.58919e-21	9.24602e-20	33.4326
ST3GAL1	0.176961	9.45401	3.65082e-21	9.39388e-20	33.4158
BATF	0.61405	9.44492	3.98034e-21	1.02299e-19	33.3303
TRGV5	0.07744	-9.4442	4.00764e-21	1.02881e-19	33.3235
PHF6	0.0764053	-9.44079	4.13963e-21	1.06147e-19	33.2915
TNS3	0.0330533	-9.42473	4.82124e-21	1.23482e-19	33.1407
ATP6V1G1	0.818014	9.42187	4.95342e-21	1.26721e-19	33.1139
MT1M	0.0111609	9.41236	5.42083e-21	1.38519e-19	33.0248
WDR83OS	0.647645	-9.39841	6.18536e-21	1.57873e-19	32.8943
SHFM1	0.700274	-9.39026	6.68105e-21	1.70328e-19	32.818
TMSB10	3.69877	-9.38735	6.867e-21	1.74868e-19	32.7909
DHRS3	0.0504233	9.3864	6.92867e-21	1.76236e-19	32.782
MEA1	0.234916	-9.38332	7.13327e-21	1.81232e-19	32.7532
CDK4	0.111122	-9.38313	7.14603e-21	1.81349e-19	32.7515
PCED1B	0.145054	-9.38258	7.18342e-21	1.82089e-19	32.7463
ACCS	0.0100188	9.37867	7.45337e-21	1.88717e-19	32.7098
TMEM248	0.16045	9.37733	7.54829e-21	1.90902e-19	32.6973
SKI	0.0464614	9.37669	7.59431e-21	1.91847e-19	32.6913
ZFAND2A	0.144779	-9.36575	8.41945e-21	2.1245e-19	32.5893
TBCA	0.443152	9.36467	8.50523e-21	2.14371e-19	32.5792
RP11-660L16.2	0.140696	9.36426	8.53846e-21	2.14964e-19	32.5754
USP9Y	0.0160031	9.35931	8.94617e-21	2.24973e-19	32.5293
CCND1	0.0401963	-9.35905	8.96795e-21	2.25265e-19	32.5268
LIMA1	0.0994163	-9.35878	8.99051e-21	2.25576e-19	32.5244
TRIM69	0.125578	-9.3525	9.53858e-21	2.39057e-19	32.4658
TTC19	0.284625	9.34897	9.86025e-21	2.4684e-19	32.433
GNPTAB	0.176122	-9.34353	1.03777e-20	2.59501e-19	32.3825
CD200	0.029112	-9.33667	1.10689e-20	2.76474e-19	32.3187
RP13-516M14.4	0.0318337	9.32523	1.23249e-20	3.07498e-19	32.2124
SERP2	0.0241311	-9.32462	1.23959e-20	3.08922e-19	32.2067
MAFF	0.0366921	9.32362	1.25119e-20	3.11464e-19	32.1975
SEMA7A	0.0240465	-9.31842	1.31374e-20	3.26667e-19	32.1493
MAGEH1	0.109132	-9.30218	1.52969e-20	3.79938e-19	31.9988
TNRC6B	0.335513	9.25899	2.29003e-20	5.68153e-19	31.5998
CCR5	0.151124	-9.25215	2.44057e-20	6.04826e-19	31.5368
CDKN1A	0.0950567	9.24631	2.57713e-20	6.37954e-19	31.483
BAZ1A	0.355984	9.24459	2.61861e-20	6.475e-19	31.4672
MAD2L2	0.186113	-9.24295	2.65887e-20	6.56724e-19	31.4521
CLECL1	0.0431171	-9.2405	2.7202e-20	6.71123e-19	31.4296
PCNX	0.110488	9.22517	3.13687e-20	7.73065e-19	31.2886
MBP	0.307296	9.21967	3.30115e-20	8.12647e-19	31.2382
DYNLRB1	0.560104	-9.21183	3.55004e-20	8.72949e-19	31.1663
RAB33A	0.101927	-9.2062	3.74026e-20	9.18703e-19	31.1147
MYO1F	0.462133	9.20264	3.86591e-20	9.48517e-19	31.082
YPEL3	0.173266	9.17949	4.78938e-20	1.17379e-18	30.8703
CTDSP2	0.0687838	9.17677	4.9112e-20	1.20232e-18	30.8455
CD47	0.483717	9.17431	5.0242e-20	1.22863e-18	30.823
COPZ1	0.324279	-9.17176	5.14398e-20	1.25654e-18	30.7997
AC020571.3	0.0607909	-9.17006	5.22525e-20	1.27498e-18	30.7842
IRF2BP2	0.108563	9.16764	5.3437e-20	1.30245e-18	30.762
FDX1	0.186376	9.16655	5.39725e-20	1.31406e-18	30.7522
PRMT2	0.417175	9.16285	5.58472e-20	1.35821e-18	30.7184
ZFP36L1	0.495488	-9.15867	5.80453e-20	1.41013e-18	30.6802
CARS	0.140494	-9.13432	7.26411e-20	1.76278e-18	30.4585
CD96	0.708578	-9.12571	7.86211e-20	1.90581e-18	30.3803
CYP4B1	0.00565627	9.11885	8.37358e-20	2.02758e-18	30.318
NAAA	0.105162	9.11779	8.45541e-20	2.04516e-18	30.3084
STK4	1.09159	9.11687	8.5274e-20	2.06032e-18	30.3
NOP10	0.662514	-9.11484	8.68792e-20	2.09682e-18	30.2816
LMCD1	0.0417365	-9.11164	8.94711e-20	2.15703e-18	30.2525
TAF1D	0.411444	-9.1029	9.69348e-20	2.33443e-18	30.1733
DSE	0.0157297	9.10015	9.94134e-20	2.39153e-18	30.1484
PLEKHF1	0.195142	-9.09822	1.01186e-19	2.43152e-18	30.1309
CDC42SE2	0.558227	9.09283	1.06309e-19	2.55186e-18	30.0821
TIMM8B	0.253961	-9.09041	1.08683e-19	2.60603e-18	30.0603
TRAF1	0.108704	-9.0896	1.095e-19	2.6228e-18	30.0529
SYAP1	0.24263	9.08051	1.18988e-19	2.84699e-18	29.9707
HAPLN3	0.0797229	-9.07834	1.21381e-19	2.90112e-18	29.9511
AK2	0.170659	-9.07077	1.30078e-19	3.10564e-18	29.8827
AURKB	0.0387373	-9.0512	1.55512e-19	3.70888e-18	29.7062
BRCA2	0.0430831	-9.0485	1.59381e-19	3.79708e-18	29.6819
TIAM1	0.0483728	-9.04774	1.60498e-19	3.81957e-18	29.675
MFAP1	0.114583	-9.04302	1.67547e-19	3.98305e-18	29.6325
SRSF10	0.378956	-9.03514	1.80013e-19	4.27483e-18	29.5616
AAED1	0.0357416	9.03433	1.81338e-19	4.30169e-18	29.5543
ETV7	0.0839008	-9.02911	1.90159e-19	4.50612e-18	29.5074
DZIP3	0.0992603	-9.01334	2.19473e-19	5.1952e-18	29.3657
CD79B	0.108595	-9.00541	2.35853e-19	5.577e-18	29.2946
C10orf54	0.333329	9.002	2.43269e-19	5.74622e-18	29.264
PARP10	0.130505	-8.97927	2.98871e-19	7.05208e-18	29.0606
HIST1H1E	0.0675424	-8.97081	3.22632e-19	7.60464e-18	28.985
BTG2	0.655321	8.97019	3.24455e-19	7.6395e-18	28.9795
LINC00869	0.0365051	8.96628	3.36138e-19	7.9062e-18	28.9445
PPP2R2A	0.183836	-8.9646	3.41265e-19	8.01828e-18	28.9295
PSMB10	0.181479	8.95441	3.74145e-19	8.78152e-18	28.8387
SMC2	0.10901	-8.95282	3.79558e-19	8.89915e-18	28.8245
SNRPD3	0.383958	-8.94668	4.01163e-19	9.39577e-18	28.7698
CCT4	0.366701	-8.93075	4.63064e-19	1.08341e-17	28.628
ADAM28	0.031479	-8.92289	4.97012e-19	1.16162e-17	28.5581
ANKS1B	0.0558999	-8.92042	5.08151e-19	1.1864e-17	28.5362
LINC00152	0.849429	-8.91921	5.13729e-19	1.19816e-17	28.5254
PPIA	0.832616	8.91244	5.45956e-19	1.27199e-17	28.4653
UCP2	0.59093	8.91154	5.50394e-19	1.28098e-17	28.4573
ATP1B3	0.3569	8.90843	5.65934e-19	1.31577e-17	28.4298
RRM2	0.056315	-8.90019	6.09386e-19	1.41531e-17	28.3567
GLUD1	0.151477	8.89239	6.53568e-19	1.51633e-17	28.2876
ATP1A1	0.341005	8.89184	6.56749e-19	1.52212e-17	28.2828
C12orf65	0.145937	-8.88888	6.7441e-19	1.56142e-17	28.2566
CLSPN	0.051839	-8.88521	6.96938e-19	1.6119e-17	28.2241
TCP1	0.321394	-8.86374	8.44523e-19	1.9512e-17	28.0344
IGFLR1	0.0895446	-8.86119	8.63993e-19	1.99411e-17	28.0119
HSH2D	0.138901	-8.85228	9.35553e-19	2.15702e-17	27.9333
TPX2	0.0480092	-8.84474	1.00065e-18	2.30471e-17	27.8668
RNF166	0.254786	8.84338	1.01281e-18	2.33031e-17	27.8549
COMMD6	1.19002	8.84155	1.02945e-18	2.36613e-17	27.8388
CKAP2	0.127598	-8.83595	1.08212e-18	2.48461e-17	27.7895
UBXN4	0.58957	-8.83471	1.09422e-18	2.5098e-17	27.7785
ECE1	0.0591163	-8.83021	1.13895e-18	2.60969e-17	27.739
GINS2	0.0385759	-8.82694	1.17251e-18	2.68384e-17	27.7103
PROK2	0.0108455	8.82564	1.18618e-18	2.71231e-17	27.6988
MT-ND4L	0.258691	8.80684	1.40188e-18	3.20224e-17	27.5338
CASP3	0.139763	-8.80315	1.44859e-18	3.30552e-17	27.5014
HLA-G	0.0218042	8.79827	1.51269e-18	3.44824e-17	27.4587
MGST1	0.0700305	-8.79707	1.52889e-18	3.4816e-17	27.4482
FANCA	0.0691245	-8.78835	1.65173e-18	3.75748e-17	27.3718
FAM46A	0.0966653	-8.78377	1.72018e-18	3.9067e-17	27.3317
EIF3E	0.995521	8.78373	1.72085e-18	3.9067e-17	27.3313
ABCG1	0.0721182	-8.77933	1.78924e-18	4.0578e-17	27.2929
CLTA	0.398645	-8.77666	1.83203e-18	4.15061e-17	27.2695
TPM2	0.031516	-8.77033	1.93756e-18	4.3852e-17	27.2142
RNF115	0.218499	8.76905	1.95963e-18	4.43063e-17	27.203
PGAM1	0.0988406	8.7688	1.96384e-18	4.43564e-17	27.2009
CTD-3184A7.4	0.0584411	8.75839	2.15307e-18	4.8581e-17	27.1101
TRIM25	0.0574322	-8.75404	2.23735e-18	5.04313e-17	27.0722
TPPP3	0.00963845	8.75206	2.27692e-18	5.12711e-17	27.0548
ASPM	0.0498505	-8.75134	2.2913e-18	5.15426e-17	27.0486
POLR3K	0.151663	-8.75036	2.31136e-18	5.19412e-17	27.04
HIPK2	0.0436334	8.74804	2.35908e-18	5.29599e-17	27.0198
EIF5	0.471137	-8.7473	2.37445e-18	5.3251e-17	27.0134
IL10RA	0.405256	8.74064	2.51821e-18	5.6418e-17	26.9554
SAA1	0.0236437	-8.73699	2.60046e-18	5.82021e-17	26.9236
PBX4	0.110722	8.7296	2.7753e-18	6.20525e-17	26.8594
GADD45G	0.111992	-8.71989	3.0229e-18	6.75205e-17	26.775
ZBED4	0.0367297	8.7176	3.08443e-18	6.88256e-17	26.7551
EFHD2	0.235645	8.70963	3.30835e-18	7.3748e-17	26.6859
PDE4DIP	0.0726333	-8.70336	3.49535e-18	7.78382e-17	26.6316
CDK12	0.199326	-8.70147	3.55399e-18	7.90648e-17	26.6152
SYTL3	0.584581	8.69342	3.81391e-18	8.47621e-17	26.5455
OSBPL5	0.0183446	8.68856	3.97993e-18	8.83631e-17	26.5034
KIR3DL1	0.011203	8.68814	3.99485e-18	8.86059e-17	26.4997
C17orf62	0.319362	-8.67938	4.31329e-18	9.55731e-17	26.424
CLDN3	0.0232383	-8.67867	4.34006e-18	9.60703e-17	26.4179
DOK2	0.490704	-8.67694	4.40656e-18	9.74451e-17	26.4029
SOD2	0.187248	8.67673	4.41448e-18	9.75231e-17	26.4011
BTLA	0.0540725	-8.67659	4.42007e-18	9.75495e-17	26.3999
FNIP1	0.220479	-8.66786	4.77064e-18	1.05182e-16	26.3245
POLR2G	0.407616	-8.66769	4.77785e-18	1.05236e-16	26.323
RPL36AL	1.86737	8.65456	5.3584e-18	1.17906e-16	26.2098
EMP3	0.992909	8.65148	5.50445e-18	1.21e-16	26.1833
LRRFIP1	0.656384	8.65086	5.53437e-18	1.21479e-16	26.1779
STAMBP	0.129306	-8.6508	5.53721e-18	1.21479e-16	26.1774
TTN	0.0422529	-8.62609	6.86799e-18	1.50526e-16	25.9648
ZFY	0.0144949	8.62178	7.13038e-18	1.56122e-16	25.9278
DNMT3A	0.0690321	-8.61939	7.28051e-18	1.59252e-16	25.9072
DTX3L	0.0850642	-8.61558	7.52549e-18	1.64449e-16	25.8746
CAT	0.123941	8.61287	7.70505e-18	1.68207e-16	25.8513
ARL2BP	0.184629	8.60813	8.02897e-18	1.75106e-16	25.8106
ALDH1A1	0.00718657	8.60273	8.4143e-18	1.83329e-16	25.7644
NUDC	0.387013	-8.60202	8.46601e-18	1.84275e-16	25.7583
GNGT2	0.0687297	-8.59821	8.75065e-18	1.90284e-16	25.7257
RAB9A	0.0992689	8.59587	8.93051e-18	1.94005e-16	25.7056
AP3M2	0.104873	8.59329	9.13243e-18	1.98197e-16	25.6835
SAT2	0.205801	-8.58334	9.95448e-18	2.15826e-16	25.5985
GABARAPL1	0.232074	-8.58216	1.00573e-17	2.17844e-16	25.5883
COX4I1	1.67103	8.58002	1.02449e-17	2.2169e-16	25.5701
MECP2	0.229886	8.57001	1.11716e-17	2.41507e-16	25.4846
NHS	0.0203259	-8.56537	1.1629e-17	2.51151e-16	25.445
RNASEH2C	0.26225	-8.56341	1.18276e-17	2.55191e-16	25.4283
CCL5	2.71792	-8.56129	1.20467e-17	2.59665e-16	25.4102
RNF130	0.0385876	8.55343	1.28927e-17	2.77632e-16	25.3432
UBE2F	0.169037	-8.54621	1.37216e-17	2.95195e-16	25.2817
SORBS3	0.0152738	8.54376	1.40151e-17	3.01216e-16	25.2608
ASB2	0.0546417	-8.5418	1.4254e-17	3.06054e-16	25.2441
TRIM38	0.217303	-8.54064	1.43961e-17	3.08807e-16	25.2343
KCNQ1OT1	0.132974	-8.53485	1.51336e-17	3.24312e-16	25.185
TXNIP	1.90819	8.52746	1.61279e-17	3.45286e-16	25.1222
CTHRC1	0.0225533	-8.52577	1.63638e-17	3.5e-16	25.1079
RANBP1	0.499225	-8.51821	1.74637e-17	3.73165e-16	25.0437
DAD1	0.713974	-8.51515	1.79292e-17	3.82744e-16	25.0178
FOLR1	0.0079762	8.51046	1.86667e-17	3.98103e-16	24.978
MT1E	0.307541	-8.50669	1.928e-17	4.10787e-16	24.9461
SGMS1	0.0759836	-8.50212	2.00516e-17	4.26819e-16	24.9074
PAFAH1B3	0.105072	-8.49354	2.15834e-17	4.58983e-16	24.8347
HMGB1	1.38976	8.47686	2.48974e-17	5.28951e-16	24.6938
PDE4A	0.037975	8.47468	2.53665e-17	5.38402e-16	24.6754
TRAF2	0.0688546	-8.47246	2.58541e-17	5.48226e-16	24.6566
KIR2DL4	0.0693468	-8.47073	2.62394e-17	5.55864e-16	24.642
BIRC5	0.047475	-8.46825	2.68017e-17	5.67234e-16	24.6211
HMOX2	0.339039	8.45236	3.0698e-17	6.49076e-16	24.4871
MUCL1	0.0195234	-8.44383	3.30139e-17	6.9738e-16	24.4154
MSLN	0.00465348	8.44184	3.3578e-17	7.08621e-16	24.3987
SH3BP5	0.0997492	8.43994	3.41274e-17	7.19531e-16	24.3827
STRAP	0.271399	8.42558	3.8565e-17	8.12319e-16	24.2621
HDAC2	0.14766	-8.42275	3.95031e-17	8.31289e-16	24.2384
HSPA5	0.557927	-8.42205	3.97401e-17	8.35484e-16	24.2324
WBP4	0.109509	-8.41935	4.0664e-17	8.54098e-16	24.2098
TMEM2	0.215647	8.4122	4.32122e-17	9.06761e-16	24.1498
ATP5EP2	0.115202	8.39112	5.16709e-17	1.08323e-15	23.9735
RASSF3	0.063289	8.38861	5.27843e-17	1.10553e-15	23.9524
ATP5L	1.63735	8.3819	5.58708e-17	1.16907e-15	23.8964
ETV1	0.0348173	-8.3793	5.7111e-17	1.19389e-15	23.8747
FAM26F	0.0209744	8.37658	5.84429e-17	1.22059e-15	23.852
USP30-AS1	0.0696818	-8.37352	5.99756e-17	1.25142e-15	23.8265
GAS2L1	0.0105437	8.36161	6.63265e-17	1.38263e-15	23.7272
LAMP3	0.0286209	-8.35359	7.09719e-17	1.47808e-15	23.6604
CCT8	0.361406	-8.34144	7.86255e-17	1.63594e-15	23.5594
ITGA1	0.185153	-8.32672	8.90004e-17	1.85007e-15	23.4372
OSM	0.0329448	8.32198	9.26181e-17	1.92347e-15	23.3979
DAB2	0.0114289	8.31703	9.65503e-17	2.00326e-15	23.3569
TMEM106C	0.12816	-8.31502	9.81938e-17	2.03546e-15	23.3402
LST1	0.0820879	8.31437	9.87314e-17	2.04469e-15	23.3348
CALCOCO2	0.23926	-8.30673	1.05272e-16	2.17811e-15	23.2716
TMEM184B	0.0240453	8.29573	1.15452e-16	2.38651e-15	23.1805
VPS37B	0.154853	8.28343	1.27978e-16	2.64298e-15	23.079
RAD51AP1	0.0370371	-8.28272	1.28739e-16	2.65621e-15	23.0731
TNFSF12	0.0628546	8.27958	1.32164e-16	2.72434e-15	23.0472
CBX5	0.127841	-8.2735	1.39055e-16	2.86374e-15	22.9971
AIM2	0.0520428	-8.27147	1.41435e-16	2.91005e-15	22.9804
CTDSP1	0.168333	8.27132	1.41614e-16	2.91102e-15	22.9791
TUBB2B	0.0165659	-8.2689	1.44509e-16	2.9678e-15	22.9592
ADRB2	0.0718568	8.26853	1.44954e-16	2.97417e-15	22.9562
STK10	0.16366	8.26479	1.49557e-16	3.06579e-15	22.9253
CSNK2B	0.427677	-8.26467	1.49712e-16	3.06612e-15	22.9243
SFN	0.0319077	8.25662	1.60113e-16	3.27612e-15	22.8581
ADI1	0.140424	8.25551	1.61599e-16	3.30346e-15	22.849
RBMS1	0.21633	8.25506	1.62211e-16	3.31292e-15	22.8453
SLC35E1	0.0504027	8.2537	1.6406e-16	3.34761e-15	22.8341
TTC9C	0.0763103	-8.25288	1.65184e-16	3.36745e-15	22.8273
PPP4R2	0.188814	-8.25164	1.66906e-16	3.39943e-15	22.8171
PSMA5	0.406779	-8.25045	1.68567e-16	3.4301e-15	22.8074
ASCL2	0.0218033	8.24367	1.78367e-16	3.62619e-15	22.7516
NAMPT	0.125472	8.24233	1.80368e-16	3.66353e-15	22.7406
TMEM109	0.252156	-8.23727	1.88134e-16	3.81777e-15	22.6991
ZCRB1	0.264414	-8.21443	2.27467e-16	4.61171e-15	22.5119
PPP2R5C	0.964544	8.21283	2.30504e-16	4.66902e-15	22.4988
ICAM2	0.113596	8.20564	2.44669e-16	4.95143e-15	22.44
TSPAN5	0.177018	-8.20532	2.45326e-16	4.96019e-15	22.4374
HIST1H2AC	0.053826	-8.20284	2.5041e-16	5.05838e-15	22.4172
MSR1	0.0109286	8.19864	2.59294e-16	5.23308e-15	22.3828
NUDT5	0.264333	-8.19448	2.68375e-16	5.41142e-15	22.3489
ALDOC	0.0785702	-8.18986	2.78847e-16	5.61713e-15	22.3111
GNAQ	0.022324	8.18976	2.79084e-16	5.61713e-15	22.3103
UQCRFS1	0.309457	8.18548	2.89132e-16	5.81409e-15	22.2754
AREG	0.377829	8.18055	3.01177e-16	6.05083e-15	22.2352
RABGGTB	0.198511	-8.18012	3.02251e-16	6.06691e-15	22.2317
PNPT1	0.0800357	-8.17342	3.19449e-16	6.40632e-15	22.1771
PNRC2	0.30331	-8.17011	3.28303e-16	6.57793e-15	22.1502
CCND3	0.588484	8.1658	3.40206e-16	6.81026e-15	22.1151
H3F3C	0.0117921	8.16319	3.47623e-16	6.95247e-15	22.0938
PON3	0.0166706	-8.15811	3.62483e-16	7.24313e-15	22.0526
TTC38	0.0948463	8.15441	3.73707e-16	7.46069e-15	22.0225
EVI2B	0.615673	8.14771	3.94939e-16	7.87746e-15	21.968
PA2G4	0.472588	-8.13808	4.27508e-16	8.51944e-15	21.8899
MRPL12	0.148948	-8.13787	4.28244e-16	8.52643e-15	21.8883
RP11-598F7.3	0.00441232	8.13219	4.48731e-16	8.92632e-15	21.8422
TMED2	0.496064	8.12473	4.77104e-16	9.48222e-15	21.7818
SELT	0.54954	8.12379	4.80798e-16	9.54708e-15	21.7742
FGL2	0.0661557	8.12068	4.93227e-16	9.78514e-15	21.749
KIAA1551	0.552461	-8.1148	5.17638e-16	1.02602e-14	21.7014
MAD2L1	0.10541	-8.11141	5.32212e-16	1.05397e-14	21.674
CPA5	0.0429143	-8.09624	6.02677e-16	1.19245e-14	21.5515
CIB1	0.879771	-8.08929	6.3792e-16	1.26106e-14	21.4955
INTS6	0.352956	-8.0881	6.4414e-16	1.27222e-14	21.4859
CHP1	0.0721359	8.08793	6.45067e-16	1.27292e-14	21.4845
BAG3	0.0676296	-8.08455	6.63134e-16	1.30741e-14	21.4573
GIMAP2	0.256567	-8.08125	6.81293e-16	1.34201e-14	21.4307
DPP7	0.417872	8.07613	7.10365e-16	1.39804e-14	21.3895
BUB1	0.0316911	-8.06974	7.48422e-16	1.47163e-14	21.3381
SRSF3	0.829101	-8.06681	7.66492e-16	1.50583e-14	21.3146
UQCC2	0.203605	-8.06551	7.74685e-16	1.52058e-14	21.3041
ZBP1	0.156734	-8.06182	7.98349e-16	1.56564e-14	21.2745
TANK	0.417317	-8.05939	8.14299e-16	1.59551e-14	21.255
USF2	0.135293	8.05645	8.34076e-16	1.63282e-14	21.2313
TRIM56	0.236474	-8.05351	8.54293e-16	1.67092e-14	21.2077
XCL2	0.185079	8.04825	8.9164e-16	1.74243e-14	21.1656
APOL3	0.13969	-8.04401	9.23001e-16	1.80213e-14	21.1315
CPT1A	0.0381703	8.04298	9.30714e-16	1.81559e-14	21.1233
SNRPB	0.849299	-8.03647	9.8134e-16	1.91266e-14	21.0711
MTFP1	0.0419407	8.03579	9.86781e-16	1.92158e-14	21.0657
EMC9	0.0633374	-8.03006	1.03381e-15	2.0114e-14	21.0198
CBX1	0.105056	-8.02929	1.04026e-15	2.02217e-14	21.0137
FNBP4	0.290064	-8.02829	1.04876e-15	2.03691e-14	21.0057
SPRR2D	0.0163857	-8.02745	1.0559e-15	2.04898e-14	20.999
TGIF1	0.208213	8.01721	1.14742e-15	2.2232e-14	20.9171
LTA	0.0439857	-8.01718	1.14769e-15	2.2232e-14	20.9169
PRKAR1B	0.0638815	-8.01631	1.15583e-15	2.23703e-14	20.9099
CTBP2	0.0174057	8.0127	1.19013e-15	2.3014e-14	20.8811
IKZF4	0.0380443	-8.00653	1.25119e-15	2.41736e-14	20.8318
RETN	0.00939729	8.00409	1.27615e-15	2.46345e-14	20.8123
GLIPR2	0.291861	8.00153	1.30281e-15	2.51273e-14	20.792
MUM1	0.0937765	-7.99905	1.32929e-15	2.56157e-14	20.7721
SERPINE1	0.00646626	7.99868	1.33326e-15	2.56699e-14	20.7692
PSMB3	0.718062	-7.99849	1.33528e-15	2.56864e-14	20.7677
NIT2	0.120001	-7.99698	1.35169e-15	2.59796e-14	20.7557
ARL2	0.194254	-7.99112	1.41735e-15	2.7218e-14	20.7089
GPATCH4	0.0970206	-7.98968	1.43388e-15	2.75116e-14	20.6975
GGA2	0.161976	-7.9825	1.51953e-15	2.91298e-14	20.6404
ACTA2	0.102424	-7.97578	1.60429e-15	3.07281e-14	20.5869
MCM7	0.104731	-7.96406	1.76327e-15	3.37441e-14	20.4938
SEC14L1	0.112872	7.9577	1.856e-15	3.5488e-14	20.4434
ELF3	0.0547724	-7.95569	1.88627e-15	3.60358e-14	20.4274
CENPW	0.0425491	-7.95292	1.9287e-15	3.68146e-14	20.4055
RARA	0.0468602	7.93782	2.17769e-15	4.15315e-14	20.2859
SFTPB	0.177024	7.93512	2.22544e-15	4.24057e-14	20.2646
RAD21	0.323485	-7.93151	2.29086e-15	4.36148e-14	20.236
CCNG1	0.215481	7.92462	2.42096e-15	4.60522e-14	20.1816
MALT1	0.110967	7.92085	2.49533e-15	4.74262e-14	20.1518
IL10	0.0300498	7.9128	2.66147e-15	5.05406e-14	20.0883
NIFK	0.177416	-7.8917	3.15082e-15	5.9782e-14	19.9221
MRPL18	0.208087	-7.89138	3.15888e-15	5.98838e-14	19.9196
KPNB1	0.323584	-7.89066	3.17715e-15	6.01786e-14	19.9139
GSN	0.0378594	7.88838	3.23534e-15	6.12286e-14	19.8961
DFNB31	0.0448729	-7.88255	3.38963e-15	6.40938e-14	19.8502
F5	0.0339089	-7.88068	3.44047e-15	6.49571e-14	19.8355
MAL	0.0700943	-7.88066	3.44115e-15	6.49571e-14	19.8353
PRDX1	0.645532	-7.87189	3.69009e-15	6.9597e-14	19.7666
RNF11	0.113392	7.87116	3.71172e-15	6.99457e-14	19.7608
RARRES1	0.0256863	-7.85449	4.23847e-15	7.98041e-14	19.6302
SNRPC	0.361339	-7.84997	4.39332e-15	8.26495e-14	19.5948
TBCEL	0.0262228	-7.84874	4.4365e-15	8.33912e-14	19.5852
C16orf87	0.123493	-7.84694	4.50062e-15	8.45248e-14	19.5711
MAD2L1BP	0.0694066	-7.84135	4.70466e-15	8.82819e-14	19.5274
RP4-594I10.3	0.0315075	7.82986	5.15373e-15	9.6627e-14	19.4377
PRRG4	0.0298074	-7.82437	5.38295e-15	1.00839e-13	19.3948
LINC00623	0.0174725	7.82196	5.48666e-15	1.02695e-13	19.376
NEDD8	0.866292	-7.81841	5.64312e-15	1.05535e-13	19.3484
CHCHD1	0.180786	-7.80892	6.08265e-15	1.13659e-13	19.2745
BCL7C	0.0921855	7.807	6.17579e-15	1.15302e-13	19.2596
OTOF	0.0151385	-7.80037	6.50796e-15	1.21402e-13	19.208
FEN1	0.0684178	-7.79692	6.68804e-15	1.24656e-13	19.1811
EMP2	0.0312224	7.79518	6.78017e-15	1.26267e-13	19.1677
PFDN2	0.410748	-7.78891	7.12412e-15	1.32561e-13	19.1189
STIP1	0.178425	-7.78831	7.15776e-15	1.33075e-13	19.1143
CD58	0.210166	7.78801	7.17466e-15	1.33278e-13	19.112
STT3B	0.156828	7.78686	7.24051e-15	1.34389e-13	19.103
ZNF80	0.0310461	-7.78447	7.37799e-15	1.36826e-13	19.0845
EIF4H	0.207403	7.77446	7.98359e-15	1.47933e-13	19.0068
CBX3	0.503984	-7.77338	8.05121e-15	1.49062e-13	18.9985
SSH2	0.121037	7.76792	8.40496e-15	1.55481e-13	18.9562
NFU1	0.12513	7.76688	8.47413e-15	1.5663e-13	18.9481
WASF2	0.301901	7.76168	8.82795e-15	1.63034e-13	18.9079
IKZF2	0.0473931	-7.75897	9.01793e-15	1.66404e-13	18.8869
C1orf56	0.242313	7.75076	9.61844e-15	1.77338e-13	18.8235
ADARB1	0.0221359	7.74531	1.00382e-14	1.84923e-13	18.7814
MCTS1	0.224218	-7.73516	1.08698e-14	2.00076e-13	18.7031
ACAT1	0.118197	7.73502	1.08819e-14	2.00134e-13	18.702
PHGDH	0.0257293	-7.72374	1.18869e-14	2.18436e-13	18.6151
CLDN18	0.0034347	7.72109	1.21354e-14	2.22817e-13	18.5947
DBH-AS1	0.0174403	-7.72056	1.21858e-14	2.23557e-13	18.5906
NABP1	0.253155	-7.72008	1.22314e-14	2.24209e-13	18.587
PLEKHA5	0.0282773	7.71719	1.25111e-14	2.29147e-13	18.5647
MRPL22	0.216127	-7.7157	1.26574e-14	2.31634e-13	18.5533
IRF4	0.0736388	-7.71446	1.27814e-14	2.33711e-13	18.5437
MFNG	0.181337	7.70979	1.3256e-14	2.42189e-13	18.5078
TOMM5	0.110993	7.70341	1.3933e-14	2.54349e-13	18.4588
PFN1	2.22832	7.70135	1.41584e-14	2.58251e-13	18.443
CDK6	0.0996087	-7.70041	1.42626e-14	2.59938e-13	18.4358
THBS1	0.0111073	7.69981	1.43294e-14	2.6094e-13	18.4312
AKAP12	0.00404437	7.69941	1.43741e-14	2.6154e-13	18.4281
RNASET2	0.427118	7.68311	1.63212e-14	2.96725e-13	18.3031
PPIF	0.0695765	-7.67988	1.67364e-14	3.04024e-13	18.2784
HPCAL1	0.157827	7.67086	1.79523e-14	3.25845e-13	18.2094
DCPS	0.142771	-7.67002	1.80708e-14	3.27728e-13	18.2029
FAM111B	0.022474	-7.66882	1.82395e-14	3.30516e-13	18.1938
DEF6	0.350335	-7.65936	1.96305e-14	3.55432e-13	18.1215
HOTAIRM1	0.0728972	7.65643	2.00806e-14	3.63284e-13	18.0992
HIST1H3H	0.0215745	-7.65196	2.07892e-14	3.75798e-13	18.0651
MRPS18A	0.110086	-7.65049	2.10284e-14	3.79813e-13	18.0538
PPP1R14B	0.0476141	-7.6485	2.1354e-14	3.85379e-13	18.0387
APBA2	0.122957	7.64494	2.19513e-14	3.95837e-13	18.0116
ARL4A	0.110663	7.64161	2.25255e-14	4.05862e-13	17.9862
LPIN2	0.311376	-7.63983	2.28379e-14	4.11156e-13	17.9726
CDCA8	0.0242373	-7.63737	2.32767e-14	4.18716e-13	17.9539
UBL5	1.04975	-7.6302	2.46041e-14	4.42236e-13	17.8993
MRC1	0.0116891	7.63002	2.46387e-14	4.425e-13	17.8979
AGRN	0.0199507	-7.62927	2.47826e-14	4.44723e-13	17.8922
PML	0.0957036	-7.62899	2.48355e-14	4.45313e-13	17.8901
AC104820.2	0.083753	-7.62798	2.50301e-14	4.4844e-13	17.8824
NINJ2	0.123914	-7.6256	2.54945e-14	4.5639e-13	17.8644
FADD	0.065896	-7.61897	2.68357e-14	4.80013e-13	17.8139
LRRC61	0.0416051	-7.61577	2.75052e-14	4.91592e-13	17.7897
AC013264.2	0.043414	7.61273	2.8158e-14	5.02854e-13	17.7666
ELL2	0.025553	7.59903	3.12962e-14	5.58447e-13	17.6627
PSMD8	0.591888	-7.5979	3.15683e-14	5.62544e-13	17.6542
CATSPER1	0.0080991	7.59787	3.15765e-14	5.62544e-13	17.6539
TRAFD1	0.0763691	-7.59733	3.17067e-14	5.64186e-13	17.6499
HDAC7	0.109087	-7.59728	3.17196e-14	5.64186e-13	17.6495
FHL1	0.0199263	7.58807	3.40489e-14	6.05131e-13	17.5798
ITGAX	0.0185127	7.5835	3.52684e-14	6.26303e-13	17.5452
DBN1	0.0232051	-7.57988	3.62622e-14	6.43437e-13	17.5178
RP11-25K19.1	0.0769003	-7.57791	3.68151e-14	6.52724e-13	17.5029
SLC3A2	0.503667	-7.57376	3.8008e-14	6.73337e-13	17.4716
CENPK	0.0826807	-7.56969	3.9213e-14	6.9413e-13	17.4409
UBE2Q2	0.0911739	7.56344	4.1138e-14	7.27625e-13	17.3938
SSBP4	0.0705796	7.56044	4.20943e-14	7.43946e-13	17.3712
ZNF821	0.0646612	-7.55905	4.25461e-14	7.51331e-13	17.3607
ATP2B4	0.119347	7.55696	4.32328e-14	7.62851e-13	17.3449
GABPB1	0.435746	7.55492	4.39142e-14	7.74258e-13	17.3295
PPM1G	0.360996	-7.55064	4.53762e-14	7.994e-13	17.2973
METTL8	0.0972967	-7.54766	4.64239e-14	8.17209e-13	17.2749
CAMK1	0.0599451	-7.54719	4.659e-14	8.19482e-13	17.2714
AC007246.3	0.0272748	-7.54505	4.73601e-14	8.32367e-13	17.2553
PPP1R3B	0.0220085	7.54463	4.7513e-14	8.34303e-13	17.2521
HIST3H2BB	0.0202199	-7.54454	4.75455e-14	8.34303e-13	17.2514
FARSA	0.112211	-7.53822	4.98994e-14	8.74635e-13	17.2039
C3orf17	0.0881901	-7.53816	4.99228e-14	8.74635e-13	17.2034
SLC4A7	0.227146	7.53708	5.03364e-14	8.81186e-13	17.1953
FBXO6	0.0897248	-7.53302	5.19234e-14	9.07682e-13	17.1648
ANKRD44	0.266504	7.53299	5.19319e-14	9.07682e-13	17.1646
SLC7A7	0.00958988	7.53111	5.26825e-14	9.20077e-13	17.1505
RNF145	0.183517	7.52632	5.46483e-14	9.53658e-13	17.1145
RRAD	0.00544505	7.51776	5.83344e-14	1.01718e-12	17.0503
KIAA1524	0.023476	-7.51487	5.96329e-14	1.03901e-12	17.0287
FLCN	0.0459043	-7.50964	6.20536e-14	1.08034e-12	16.9896
C1orf35	0.137497	-7.50743	6.31081e-14	1.09783e-12	16.973
GTPBP6	0.0444654	7.5041	6.4728e-14	1.12513e-12	16.9481
DCTPP1	0.124744	-7.50199	6.57758e-14	1.14245e-12	16.9323
HIST1H2BD	0.0238913	-7.49922	6.71746e-14	1.16583e-12	16.9116
PDIA6	0.47725	-7.49878	6.7403e-14	1.16888e-12	16.9083
TRMT112	0.742383	-7.49806	6.7772e-14	1.17436e-12	16.9029
DNAJC3-AS1	0.0277382	-7.49653	6.85636e-14	1.18715e-12	16.8915
A2M	0.0268882	7.49633	6.86686e-14	1.18804e-12	16.89
TESC	0.0966641	7.49557	6.90676e-14	1.19401e-12	16.8843
ANKDD1A	0.060992	-7.49243	7.07365e-14	1.22191e-12	16.8608
GPAA1	0.139138	7.49181	7.10692e-14	1.22584e-12	16.8562
PNN	0.428141	-7.4918	7.10746e-14	1.22584e-12	16.8561
AUTS2	0.0234769	7.48475	7.49817e-14	1.29223e-12	16.8035
PTPMT1	0.0715694	7.48284	7.6078e-14	1.3101e-12	16.7892
PGC	0.0111055	7.48115	7.70594e-14	1.32597e-12	16.7766
LTB4R	0.0503475	7.47632	7.99337e-14	1.37436e-12	16.7406
LEF1	0.0772435	7.47478	8.08747e-14	1.38947e-12	16.7291
DLGAP5	0.0207527	-7.47437	8.11273e-14	1.39273e-12	16.7261
HIST3H2A	0.137424	-7.47377	8.14968e-14	1.39799e-12	16.7216
CHEK1	0.0326457	-7.47329	8.17916e-14	1.40196e-12	16.718
AURKAIP1	0.439673	-7.4721	8.25324e-14	1.41357e-12	16.7092
SYNGR1	0.0325663	7.46517	8.69809e-14	1.48861e-12	16.6576
PVR	0.0201914	-7.45869	9.13559e-14	1.56228e-12	16.6093
NEAT1	1.72631	7.45594	9.32706e-14	1.59379e-12	16.5889
CDC20	0.0304816	-7.45408	9.45965e-14	1.6152e-12	16.5751
PPP1CC	0.398675	-7.45218	9.59618e-14	1.63726e-12	16.561
RP11-936I5.1	0.0154263	7.44986	9.76632e-14	1.665e-12	16.5437
CENPF	0.087696	-7.44549	1.00935e-13	1.71946e-12	16.5113
ATP5F1	0.350275	7.43972	1.05429e-13	1.79464e-12	16.4685
FAM43A	0.0564241	-7.4391	1.05927e-13	1.80173e-12	16.4639
CTSS	0.366617	7.43676	1.07809e-13	1.83234e-12	16.4466
GNG2	0.347585	7.43217	1.11606e-13	1.89542e-12	16.4125
CXCR3	0.401229	-7.42246	1.2008e-13	2.03778e-12	16.3406
FURIN	0.0450664	7.41331	1.2864e-13	2.18137e-12	16.2729
POLR2K	0.505643	-7.41157	1.30333e-13	2.20839e-12	16.2601
CCR6	0.0488945	7.41054	1.31351e-13	2.22394e-12	16.2524
AHI1	0.100477	-7.40743	1.34451e-13	2.2747e-12	16.2295
PHYH	0.0892965	-7.40677	1.35119e-13	2.28426e-12	16.2247
GPR18	0.052577	-7.40604	1.35866e-13	2.29512e-12	16.2192
GCA	0.0711693	-7.39888	1.43375e-13	2.42014e-12	16.1664
ZBTB16	0.0886125	7.39634	1.46133e-13	2.46481e-12	16.1476
CTSL	0.066271	7.39616	1.4633e-13	2.46625e-12	16.1463
HIST1H1C	0.163102	-7.39361	1.49157e-13	2.512e-12	16.1275
MED30	0.150517	7.39284	1.50016e-13	2.52455e-12	16.1219
BRD1	0.0349495	7.38837	1.55129e-13	2.60861e-12	16.0889
SIGLEC7	0.00814694	7.3876	1.56029e-13	2.62175e-12	16.0833
SYT11	0.0958366	-7.38228	1.62375e-13	2.72632e-12	16.0441
PPP1R16B	0.0720985	7.3816	1.63205e-13	2.73819e-12	16.0391
IMPDH1	0.0585765	7.38103	1.63903e-13	2.74783e-12	16.0349
NUB1	0.220396	-7.37838	1.67188e-13	2.80077e-12	16.0154
RASA3	0.0617267	7.37446	1.72166e-13	2.882e-12	15.9865
CARHSP1	0.295573	-7.37305	1.73994e-13	2.91039e-12	15.9762
HIGD2A	0.750329	7.37214	1.75176e-13	2.92797e-12	15.9695
ECHS1	0.19494	-7.37019	1.77754e-13	2.96882e-12	15.9552
POLR3E	0.0740587	7.36989	1.78156e-13	2.97328e-12	15.9529
HIST1H1D	0.0955925	-7.36623	1.83096e-13	3.05306e-12	15.9261
TMEM190	0.00375077	7.36612	1.83255e-13	3.05306e-12	15.9252
GPCPD1	0.0984329	7.36605	1.83349e-13	3.05306e-12	15.9247
MARCKSL1	0.122776	-7.36522	1.84489e-13	3.06974e-12	15.9186
CD200R1	0.0714322	-7.36422	1.85865e-13	3.09033e-12	15.9113
NDUFA13	0.502026	7.35641	1.97036e-13	3.27361e-12	15.854
GOLGA4	0.253925	-7.33342	2.33863e-13	3.88255e-12	15.6856
MCM2	0.0329833	-7.33075	2.38553e-13	3.95745e-12	15.6661
DNMT1	0.219013	-7.32861	2.42384e-13	4.018e-12	15.6505
TP53RK	0.102433	-7.32551	2.48041e-13	4.1087e-12	15.6278
BTN2A2	0.0482415	-7.32357	2.51644e-13	4.16527e-12	15.6136
LILRB4	0.0103488	7.32215	2.54316e-13	4.20636e-12	15.6033
RP11-356I2.1	0.0367283	-7.321	2.56488e-13	4.23912e-12	15.5949
PRKCB	0.140254	7.32039	2.57658e-13	4.2553e-12	15.5904
TAF15	0.175549	-7.31836	2.61574e-13	4.31675e-12	15.5756
CYSTM1	0.102606	7.30833	2.81795e-13	4.647e-12	15.5025
DIAPH1	0.221307	7.30768	2.83157e-13	4.666e-12	15.4977
MYL12A	2.1643	-7.30744	2.83669e-13	4.67096e-12	15.496
KCNN4	0.068556	-7.30267	2.9387e-13	4.83534e-12	15.4613
GABPB1-AS1	0.535619	7.30051	2.9862e-13	4.90985e-12	15.4455
TMEM14A	0.181136	-7.29851	3.03085e-13	4.97957e-12	15.4309
CMIP	0.11068	7.29491	3.11257e-13	5.11006e-12	15.4048
CDKN2D	0.0858979	7.29386	3.13695e-13	5.14627e-12	15.3971
TTC39C	0.197819	-7.292	3.18053e-13	5.21391e-12	15.3836
BZW1	0.235793	7.2911	3.20178e-13	5.24487e-12	15.377
AGR3	0.0176823	7.28891	3.25393e-13	5.32636e-12	15.3612
PPID	0.129774	-7.28759	3.2859e-13	5.37473e-12	15.3516
SFTA1P	0.00549367	7.28014	3.47215e-13	5.67519e-12	15.2974
MTHFD1	0.08311	-7.27778	3.53313e-13	5.7706e-12	15.2803
MORC3	0.125027	-7.26916	3.76543e-13	6.14549e-12	15.2178
RAP1GDS1	0.10452	7.26795	3.7991e-13	6.19589e-12	15.209
USP18	0.0134572	-7.26015	4.02419e-13	6.55816e-12	15.1525
SLC16A6	0.0131748	7.25771	4.097e-13	6.67191e-12	15.1349
DOCK5	0.0252611	7.25163	4.28485e-13	6.9727e-12	15.0909
MRPL44	0.110503	-7.25026	4.32809e-13	7.03791e-12	15.081
CAPZA2	0.338099	7.2494	4.35579e-13	7.07776e-12	15.0748
CD247	0.642432	-7.24692	4.43605e-13	7.20289e-12	15.0568
TRERF1	0.0489874	7.24343	4.5512e-13	7.38447e-12	15.0317
BUD31	0.347318	-7.24288	4.56974e-13	7.40913e-12	15.0277
MPHOSPH9	0.112205	-7.23904	4.70071e-13	7.6159e-12	14.9999
CYTIP	1.10377	7.23682	4.778e-13	7.73548e-12	14.9839
HSD17B7	0.110533	-7.23217	4.94392e-13	7.99826e-12	14.9504
FYN	0.60564	7.23159	4.96518e-13	8.02679e-12	14.9462
EAPP	0.26352	7.22475	5.22089e-13	8.43272e-12	14.8969
TMEM120A	0.0836554	7.22467	5.22388e-13	8.43272e-12	14.8963
AC093901.1	0.00369018	7.21791	5.48912e-13	8.85445e-12	14.8477
SMARCAD1	0.0610318	-7.21236	5.71702e-13	9.21538e-12	14.8077
EXOSC1	0.22546	-7.20399	6.0785e-13	9.79093e-12	14.7475
TMX1	0.266783	-7.20226	6.15603e-13	9.90862e-12	14.7351
LDLR	0.0758264	7.19586	6.45099e-13	1.03758e-11	14.6891
NUF2	0.0317913	-7.19483	6.49936e-13	1.04461e-11	14.6818
SYNRG	0.257414	-7.19239	6.61646e-13	1.06266e-11	14.6643
PLXND1	0.0225801	7.18657	6.90365e-13	1.10798e-11	14.6226
GPR171	0.686246	7.18254	7.10985e-13	1.14025e-11	14.5937
HAUS3	0.0858477	7.17572	7.47256e-13	1.19755e-11	14.5448
NAB1	0.0907777	-7.16537	8.05736e-13	1.29034e-11	14.4709
MINOS1	0.482155	7.16456	8.10509e-13	1.29705e-11	14.4651
SDF2L1	0.305758	-7.15368	8.77226e-13	1.4028e-11	14.3874
C21orf91	0.109524	-7.15213	8.87183e-13	1.4177e-11	14.3763
SERINC2	0.0180405	-7.14923	9.06061e-13	1.44683e-11	14.3557
PRSS57	0.00648386	7.14592	9.28095e-13	1.48095e-11	14.3321
FAM184B	0.0270781	-7.13823	9.81355e-13	1.56481e-11	14.2773
MXI1	0.0260733	7.13763	9.85671e-13	1.57056e-11	14.273
GDPD5	0.0102695	7.13353	1.01544e-12	1.61683e-11	14.2438
PRKD2	0.154416	-7.11932	1.12543e-12	1.79068e-11	14.1429
NUFIP2	0.145045	-7.11	1.20389e-12	1.91414e-11	14.0767
FAM166B	0.014632	-7.10765	1.22456e-12	1.94561e-11	14.06
RAMP2	0.00730668	7.09536	1.33809e-12	2.12447e-11	13.973
RRAS2	0.0310301	7.09495	1.34206e-12	2.12925e-11	13.9701
SF3B5	0.663805	-7.08369	1.45551e-12	2.3076e-11	13.8905
HLTF	0.068726	-7.08232	1.4699e-12	2.32874e-11	13.8808
RPL8	2.94211	7.08186	1.47481e-12	2.33485e-11	13.8776
PLAGL1	0.0318362	-7.06896	1.61813e-12	2.55993e-11	13.7866
FAM107B	0.26047	7.0666	1.64585e-12	2.60192e-11	13.7699
KIF2C	0.0219614	-7.06329	1.68543e-12	2.66084e-11	13.7466
TOB1	0.357783	7.06328	1.68552e-12	2.66084e-11	13.7465
HMGB2	1.1652	7.05947	1.73227e-12	2.7327e-11	13.7197
SP140L	0.156504	-7.05526	1.78539e-12	2.8145e-11	13.6901
CLDN4	0.0436203	-7.05242	1.82213e-12	2.87038e-11	13.6701
DNTTIP1	0.0853796	-7.04873	1.87089e-12	2.94509e-11	13.6442
NDUFA2	0.446029	-7.04601	1.9077e-12	3.0009e-11	13.6251
FPR1	0.00627968	7.04528	1.91769e-12	3.01448e-11	13.6199
GFOD1	0.110873	-7.04274	1.95296e-12	3.06776e-11	13.602
CDCA5	0.0268239	-7.04238	1.95795e-12	3.07341e-11	13.5995
NDUFB3	0.323802	-7.0416	1.96896e-12	3.0885e-11	13.594
RTN4	0.36805	7.03616	2.04711e-12	3.20883e-11	13.5559
BCL7B	0.164115	7.03297	2.09434e-12	3.28041e-11	13.5335
RIPK2	0.0402894	7.03288	2.09573e-12	3.28041e-11	13.5328
H2AFX	0.13802	-7.03267	2.09892e-12	3.28308e-11	13.5313
ARPP19	0.305845	-7.0311	2.1226e-12	3.31777e-11	13.5203
FAM110A	0.0819408	-7.02774	2.17405e-12	3.3958e-11	13.4968
PDGFD	0.0145505	7.02236	2.25924e-12	3.52638e-11	13.4591
NOP56	0.259184	-7.02003	2.29725e-12	3.58319e-11	13.4428
RAB4A	0.133886	7.01774	2.33509e-12	3.63965e-11	13.4268
PHF20	0.254596	7.00852	2.49372e-12	3.88418e-11	13.3623
RP5-1028K7.2	0.0664925	-7.00706	2.51986e-12	3.92214e-11	13.3521
PRKAR2A	0.0911811	7.00569	2.54451e-12	3.95773e-11	13.3425
SLC48A1	0.0173099	-7.00469	2.56276e-12	3.98332e-11	13.3355
NDUFA4	1.10236	-7.00043	2.64167e-12	4.10309e-11	13.3058
SMC4	0.311221	-7.00014	2.64713e-12	4.1087e-11	13.3037
LGALS2	0.00615594	7	2.64978e-12	4.10994e-11	13.3027
FBXO5	0.0493705	-6.99852	2.67785e-12	4.15057e-11	13.2924
RASIP1	0.00407696	6.99839	2.6803e-12	4.15147e-11	13.2915
FOXO3	0.0557818	6.99823	2.68334e-12	4.15328e-11	13.2904
PPIL1	0.0461772	-6.99493	2.74712e-12	4.24903e-11	13.2674
ALKBH5	0.175803	6.99335	2.77818e-12	4.29408e-11	13.2563
MRPL14	0.231125	-6.99312	2.78276e-12	4.29817e-11	13.2547
STYXL1	0.0726691	-6.98516	2.94462e-12	4.545e-11	13.1993
CPVL	0.00778829	6.98411	2.96671e-12	4.57592e-11	13.1919
AC145110.1	0.0185617	-6.982	3.01142e-12	4.64165e-11	13.1773
DDX39A	0.206362	-6.98167	3.01843e-12	4.64923e-11	13.175
NGFRAP1	0.0709646	-6.97937	3.06818e-12	4.72257e-11	13.159
NR1D2	0.0423328	6.97818	3.09418e-12	4.75929e-11	13.1507
POLR2H	0.135321	-6.9757	3.14927e-12	4.84067e-11	13.1334
MSI2	0.179134	-6.97008	3.27727e-12	5.03393e-11	13.0943
SLCO2B1	0.00432578	6.96723	3.34404e-12	5.13292e-11	13.0745
PAICS	0.0575291	-6.95835	3.56109e-12	5.46013e-11	13.0129
CYP27A1	0.00854502	6.95831	3.56213e-12	5.46013e-11	13.0126
SLC5A3	0.1189	-6.95636	3.61162e-12	5.53216e-11	12.9991
CENPU	0.038893	-6.95545	3.63498e-12	5.56411e-11	12.9927
TRIM26	0.0841767	-6.94862	3.81477e-12	5.83528e-11	12.9454
CD163	0.0101091	6.94758	3.8431e-12	5.87456e-11	12.9381
VAMP5	0.416692	-6.94685	3.86284e-12	5.90067e-11	12.9331
IFRD1	0.292578	-6.93988	4.0577e-12	6.19407e-11	12.8849
TMEM261	0.21149	-6.93978	4.06063e-12	6.19428e-11	12.8842
IQSEC1	0.05671	6.93739	4.12989e-12	6.2956e-11	12.8676
CXCL17	0.00886071	6.93551	4.18489e-12	6.37506e-11	12.8546
SSR2	0.946283	6.93057	4.33335e-12	6.59669e-11	12.8204
APOBEC3F	0.0434599	-6.92815	4.40783e-12	6.70547e-11	12.8037
R3HDM1	0.0717833	-6.92521	4.50012e-12	6.84116e-11	12.7834
ARL6IP4	0.701288	6.92448	4.52342e-12	6.87188e-11	12.7783
PSMA3	0.341586	-6.92059	4.64897e-12	7.05778e-11	12.7515
LRRN3	0.0149025	-6.91637	4.78902e-12	7.26541e-11	12.7224
SGMS2	0.00756331	6.91583	4.80731e-12	7.28819e-11	12.7187
PGM2L1	0.109441	-6.91442	4.8554e-12	7.35606e-11	12.7089
EVA1C	0.0388788	6.90794	5.08176e-12	7.69375e-11	12.6642
C19orf33	0.0383412	-6.90684	5.12124e-12	7.74824e-11	12.6567
VPS51	0.15438	6.90548	5.17022e-12	7.817e-11	12.6473
C6orf62	0.189138	6.8987	5.4224e-12	8.19269e-11	12.6006
RIN3	0.084682	-6.89729	5.47624e-12	8.26528e-11	12.591
CHMP4A	0.543279	-6.89725	5.47789e-12	8.26528e-11	12.5907
H1F0	0.027272	-6.89456	5.58207e-12	8.41675e-11	12.5722
U2AF1L4	0.167963	-6.89122	5.7147e-12	8.61087e-11	12.5492
RP5-1085F17.3	0.0220894	6.88603	5.92612e-12	8.92338e-11	12.5136
GEMIN6	0.0684496	-6.88547	5.94966e-12	8.95274e-11	12.5097
HMGB3	0.0543037	-6.88339	6.03671e-12	9.07758e-11	12.4954
CCNA2	0.0391866	-6.8808	6.14727e-12	9.23757e-11	12.4777
RASGEF1A	0.0280728	-6.88064	6.15442e-12	9.24204e-11	12.4765
NEBL	0.0143234	-6.87851	6.24681e-12	9.37445e-11	12.4619
RNF114	0.227971	-6.87753	6.28989e-12	9.43271e-11	12.4552
RAN	0.993218	-6.87635	6.34175e-12	9.50405e-11	12.4471
TXN2	0.226523	-6.87115	6.57705e-12	9.85003e-11	12.4114
TXNL4A	0.155923	6.87087	6.58976e-12	9.8624e-11	12.4095
SRRM2	0.498123	-6.8692	6.6673e-12	9.97172e-11	12.3981
IL5RA	0.00442184	6.86827	6.71081e-12	1.003e-10	12.3917
BRIX1	0.147523	-6.86808	6.71949e-12	1.00362e-10	12.3904
BAZ1B	0.139806	-6.86775	6.73492e-12	1.00525e-10	12.3882
ICT1	0.082912	-6.86679	6.78022e-12	1.01133e-10	12.3816
CCT7	0.308861	-6.86668	6.78583e-12	1.01149e-10	12.3808
CPQ	0.0481271	6.86431	6.89915e-12	1.02769e-10	12.3646
CSGALNACT1	0.0537075	6.85576	7.3233e-12	1.09014e-10	12.3061
DPEP2	0.0299245	6.85519	7.35242e-12	1.09374e-10	12.3022
YARS	0.144578	-6.8525	7.49196e-12	1.11375e-10	12.2838
LUC7L3	0.481146	-6.84812	7.72386e-12	1.14746e-10	12.2539
IDH2	0.524721	-6.84311	7.99869e-12	1.18749e-10	12.2196
KRTCAP2	0.297706	6.84251	8.03169e-12	1.19159e-10	12.2156
ZNF683	0.202024	-6.83833	8.26915e-12	1.226e-10	12.1871
XRCC5	0.544417	-6.83399	8.52295e-12	1.26279e-10	12.1574
FAM215B	0.00688539	6.83357	8.54771e-12	1.26561e-10	12.1546
ATP6V1E1	0.319566	-6.82362	9.16e-12	1.35536e-10	12.0868
NUCB2	0.19994	-6.82048	9.36156e-12	1.38426e-10	12.0655
C12orf49	0.0468793	6.81899	9.45887e-12	1.39772e-10	12.0553
SIGIRR	0.298103	6.81871	9.47735e-12	1.39952e-10	12.0534
SMIM22	0.0280618	-6.8175	9.5576e-12	1.41043e-10	12.0452
CTSZ	0.106501	6.81668	9.61185e-12	1.41749e-10	12.0396
ABTB1	0.128549	6.81538	9.69881e-12	1.42937e-10	12.0308
INHBA	0.00463707	6.80896	1.01408e-11	1.49351e-10	11.9871
HERC1	0.103186	6.79716	1.10041e-11	1.61959e-10	11.9071
RPA3	0.358404	-6.79381	1.12622e-11	1.65647e-10	11.8844
HMGA1	0.239793	-6.78696	1.18083e-11	1.73564e-10	11.838
TRDC	0.188625	-6.78648	1.18477e-11	1.74028e-10	11.8347
FUS	0.925073	-6.78605	1.18827e-11	1.74427e-10	11.8318
NABP2	0.103435	-6.78264	1.21664e-11	1.78473e-10	11.8087
ENO2	0.0586951	-6.7809	1.2313e-11	1.80504e-10	11.797
CLEC4E	0.00417415	6.77912	1.24655e-11	1.82619e-10	11.7849
LDHA	1.25346	-6.77595	1.2741e-11	1.86532e-10	11.7635
EIF3K	1.00097	6.77576	1.27583e-11	1.86662e-10	11.7622
DOCK10	0.132703	6.75727	1.44915e-11	2.11879e-10	11.6374
TGFBI	0.0245619	6.75391	1.48311e-11	2.16701e-10	11.6147
FAM192A	0.156787	-6.75299	1.49245e-11	2.17923e-10	11.6086
GPR180	0.0453112	-6.75195	1.50323e-11	2.19353e-10	11.6015
TMEM243	0.266768	6.75142	1.50871e-11	2.20008e-10	11.598
NPW	0.014663	-6.74967	1.52692e-11	2.22517e-10	11.5862
PTPN22	0.338019	-6.74889	1.53512e-11	2.23565e-10	11.581
AP001258.4	0.0267391	-6.74784	1.54627e-11	2.25041e-10	11.5739
COMMD3	0.212547	-6.74281	1.60067e-11	2.32805e-10	11.54
CTSD	0.872577	-6.73802	1.65411e-11	2.4042e-10	11.5079
AQP1	0.0163919	6.73771	1.65771e-11	2.40786e-10	11.5057
KLHDC7B	0.0493142	-6.7321	1.72269e-11	2.50061e-10	11.4681
ISOC2	0.0895641	-6.73021	1.74525e-11	2.53169e-10	11.4553
CD3E	1.4686	-6.72979	1.75019e-11	2.5372e-10	11.4526
C12orf45	0.0655381	-6.72405	1.82043e-11	2.63731e-10	11.414
ATP5L2	0.0326012	6.72289	1.8349e-11	2.65654e-10	11.4063
YWHAB	1.00008	6.72014	1.86988e-11	2.70541e-10	11.3878
POLR2E	0.283376	-6.7151	1.93547e-11	2.79849e-10	11.354
MOV10	0.0420744	-6.71256	1.96939e-11	2.84568e-10	11.337
CDK1	0.0646436	-6.70895	2.01856e-11	2.91482e-10	11.3129
SPATA13	0.143446	-6.7075	2.03874e-11	2.94205e-10	11.3031
PSTPIP1	0.263962	-6.70688	2.04732e-11	2.95251e-10	11.299
COX5B	0.989782	-6.70639	2.05414e-11	2.96041e-10	11.2958
TBCD	0.220623	-6.70186	2.11873e-11	3.05152e-10	11.2654
SLC43A3	0.0503471	-6.70103	2.13079e-11	3.0669e-10	11.2599
TTC14	0.258817	-6.70075	2.13493e-11	3.07087e-10	11.258
MRPS34	0.31935	-6.70021	2.1427e-11	3.08004e-10	11.2544
CCT5	0.251877	-6.69731	2.18552e-11	3.13957e-10	11.2351
CSTB	0.685164	6.69577	2.20872e-11	3.17084e-10	11.2247
ITM2B	1.6357	6.69558	2.21155e-11	3.17285e-10	11.2235
SLC7A6OS	0.0867376	-6.69444	2.2288e-11	3.19552e-10	11.2159
SPRR1B	0.0113164	-6.69423	2.23203e-11	3.19809e-10	11.2144
FES	0.00998034	6.69367	2.24059e-11	3.20815e-10	11.2107
TRIM14	0.114353	-6.69358	2.24194e-11	3.20815e-10	11.2101
LTV1	0.0629029	-6.69124	2.27798e-11	3.25761e-10	11.1945
TUBB4B	0.319506	-6.68975	2.30128e-11	3.28881e-10	11.1845
RASGEF1B	0.0575462	-6.68488	2.37881e-11	3.39743e-10	11.1521
ANPEP	0.00350405	6.68304	2.40895e-11	3.43826e-10	11.1398
CST7	1.17849	-6.68071	2.44746e-11	3.49098e-10	11.1242
SLC25A37	0.0634257	6.67929	2.47124e-11	3.52263e-10	11.1148
CAV2	0.00934452	6.67716	2.50727e-11	3.57169e-10	11.1006
HOXB-AS1	0.0593992	6.66806	2.66724e-11	3.79713e-10	11.04
MS4A4A	0.0191054	6.6652	2.71965e-11	3.86927e-10	11.021
RALA	0.191723	-6.66475	2.72785e-11	3.87844e-10	11.018
RP11-81H14.2	0.0352325	6.66239	2.772e-11	3.93869e-10	11.0023
DSP	0.011479	-6.66053	2.80733e-11	3.98633e-10	10.9899
SLFN12L	0.11056	-6.65447	2.92498e-11	4.15074e-10	10.9497
FZD6	0.0187393	-6.6541	2.93233e-11	4.1585e-10	10.9473
CDO1	0.0148607	-6.65328	2.94868e-11	4.17903e-10	10.9418
C10orf107	0.00293804	6.64957	3.02387e-11	4.28285e-10	10.9172
SMAD7	0.0354	6.64819	3.05227e-11	4.32031e-10	10.9081
ZBTB32	0.0425575	-6.64615	3.09472e-11	4.3776e-10	10.8945
SLA2	0.232774	-6.64556	3.10713e-11	4.39236e-10	10.8906
TMBIM6	1.00921	-6.64226	3.17746e-11	4.48617e-10	10.8687
SUPT5H	0.145857	6.64225	3.17753e-11	4.48617e-10	10.8687
CDKN3	0.0455818	-6.63908	3.24652e-11	4.58065e-10	10.8477
SNX6	0.303703	-6.63567	3.32229e-11	4.68458e-10	10.8251
AP1S2	0.145694	6.63526	3.33141e-11	4.69445e-10	10.8224
CRMP1	0.00607144	6.62746	3.51187e-11	4.9456e-10	10.7708
MYO7A	0.0467906	-6.62053	3.68019e-11	5.17935e-10	10.7249
NFE2L2	0.219141	6.61891	3.72061e-11	5.23293e-10	10.7143
LSP1	1.26541	-6.6183	3.7359e-11	5.25109e-10	10.7102
HIST1H2AE	0.0156455	-6.61757	3.75425e-11	5.27355e-10	10.7055
A1BG	0.110132	6.61568	3.80237e-11	5.33776e-10	10.693
LINC00649	0.12216	-6.61556	3.80558e-11	5.33889e-10	10.6922
LMOD3	0.0572532	-6.60802	4.00392e-11	5.61359e-10	10.6424
AOAH	0.127161	6.60071	4.206e-11	5.89318e-10	10.5943
SLC25A26	0.126599	6.59823	4.27672e-11	5.98848e-10	10.5779
CTSF	0.0174442	6.59489	4.37401e-11	6.12085e-10	10.5559
THUMPD2	0.0606856	-6.58964	4.53113e-11	6.33364e-10	10.5214
GFI1	0.0905484	6.58961	4.53178e-11	6.33364e-10	10.5213
TREM2	0.00853783	6.5894	4.5383e-11	6.33876e-10	10.5199
NFKBID	0.102768	-6.58916	4.54574e-11	6.34515e-10	10.5183
HIPK1	0.0935364	6.58518	4.66874e-11	6.51275e-10	10.4921
PRPF4B	0.250717	-6.5792	4.8601e-11	6.77543e-10	10.4528
MAP4	0.205002	-6.57796	4.90047e-11	6.82742e-10	10.4447
CREBZF	0.149954	-6.57623	4.95781e-11	6.90297e-10	10.4334
PFDN6	0.191648	-6.57533	4.98769e-11	6.94021e-10	10.4275
MRPL34	0.25035	-6.5749	5.0021e-11	6.9559e-10	10.4247
PDLIM2	0.225786	6.57134	5.12316e-11	7.11978e-10	10.4013
ITGA6	0.0235188	6.56481	5.35197e-11	7.4331e-10	10.3585
HINT1	1.39613	6.56451	5.3627e-11	7.44334e-10	10.3566
PLA2G2A	0.00231201	6.55394	5.75569e-11	7.98381e-10	10.2874
RBP4	0.00392304	6.5494	5.93287e-11	8.22444e-10	10.2577
PNISR	0.902929	-6.5464	6.0529e-11	8.38559e-10	10.2381
BTN2A1	0.108052	-6.54375	6.16126e-11	8.53039e-10	10.2208
TMEM71	0.0787389	6.54186	6.23933e-11	8.63309e-10	10.2084
CUL3	0.0689861	6.54001	6.31697e-11	8.73506e-10	10.1963
LIMK1	0.047978	-6.53931	6.3462e-11	8.77001e-10	10.1918
CCNB2	0.0285591	-6.53126	6.69613e-11	9.24782e-10	10.1393
PILRA	0.00647655	6.53114	6.70145e-11	9.24942e-10	10.1386
SUN2	0.182417	6.52916	6.79063e-11	9.36668e-10	10.1256
C3orf38	0.122465	-6.52646	6.91381e-11	9.53066e-10	10.108
NR2C2AP	0.0660806	-6.52476	6.99262e-11	9.63331e-10	10.097
FLOT1	0.123992	-6.52363	7.04496e-11	9.6994e-10	10.0897
FEZ1	0.0081713	6.52235	7.10527e-11	9.77635e-10	10.0813
CXCR2	0.00504153	6.52204	7.12021e-11	9.79084e-10	10.0793
ESCO1	0.127137	-6.52156	7.14273e-11	9.81572e-10	10.0762
ZNF644	0.178345	-6.52119	7.16027e-11	9.83373e-10	10.0738
FABP5	0.201176	-6.51196	7.61348e-11	1.04497e-09	10.0138
STX6	0.0564439	-6.50987	7.71988e-11	1.05892e-09	10.0002
SPAG6	0.0116102	-6.50944	7.74212e-11	1.06131e-09	9.99737
KLHDC2	0.165799	6.50913	7.75811e-11	1.06285e-09	9.99536
ESCO2	0.0204156	-6.50348	8.05451e-11	1.10277e-09	9.95869
CBWD1	0.0292811	6.49588	8.47074e-11	1.15904e-09	9.90942
GNG4	0.0094278	-6.49327	8.61889e-11	1.17859e-09	9.89246
CAMP	0.00236754	6.48959	8.8315e-11	1.20692e-09	9.86863
MSN	0.689745	6.48688	8.99103e-11	1.22796e-09	9.85113
ITGB3BP	0.0816439	-6.48644	9.01743e-11	1.23081e-09	9.84826
SKP1	1.22147	-6.48556	9.06996e-11	1.23722e-09	9.84258
PRIM1	0.0632472	-6.48481	9.11504e-11	1.2426e-09	9.83773
ZNF326	0.109818	-6.48217	9.27557e-11	1.26371e-09	9.82066
SETX	0.167494	-6.4795	9.44084e-11	1.28544e-09	9.8034
ANKRD55	0.0167274	6.47858	9.49884e-11	1.29254e-09	9.79741
VDAC2	0.257403	6.47554	9.6914e-11	1.31794e-09	9.77778
CYBB	0.0120458	6.47359	9.81734e-11	1.33424e-09	9.76516
CALM1	1.53262	6.47267	9.8769e-11	1.34152e-09	9.75925
QSOX1	0.0850425	-6.47142	9.95906e-11	1.35185e-09	9.75115
DCN	0.016047	6.46643	1.02923e-10	1.39623e-09	9.71896
EHF	0.0121508	-6.46219	1.0584e-10	1.43493e-09	9.69164
KCNAB2	0.125152	6.45419	1.11576e-10	1.51177e-09	9.64004
PARP1	0.422322	-6.45282	1.12587e-10	1.52453e-09	9.63123
C9orf72	0.0375394	6.45093	1.13996e-10	1.54266e-09	9.61908
STX3	0.0203808	6.44837	1.15932e-10	1.56791e-09	9.60261
BCAM	0.0239548	-6.44669	1.17223e-10	1.58441e-09	9.59178
PDK4	0.00649246	6.44452	1.18904e-10	1.60614e-09	9.57787
GTSE1	0.0294279	-6.43916	1.23173e-10	1.66279e-09	9.54339
HIST1H1B	0.014512	-6.438	1.24117e-10	1.67453e-09	9.53592
MTRNR2L1	0.050103	6.43492	1.26653e-10	1.7077e-09	9.51615
CD84	0.277592	-6.43059	1.30308e-10	1.75591e-09	9.48834
AP2S1	0.412898	-6.4271	1.33325e-10	1.79548e-09	9.46597
CENPN	0.0390308	-6.42651	1.33837e-10	1.80128e-09	9.46222
ATP8B4	0.0259175	-6.42228	1.37602e-10	1.85082e-09	9.43511
CMTR1	0.0514795	-6.42212	1.37748e-10	1.85167e-09	9.43407
TMEM155	0.0111745	-6.41727	1.42202e-10	1.91039e-09	9.40297
ST6GALNAC4	0.0531053	-6.41356	1.45693e-10	1.9561e-09	9.37927
SH3TC1	0.0207847	6.4134	1.45845e-10	1.95695e-09	9.37824
CRY1	0.0437698	6.41192	1.47271e-10	1.97489e-09	9.36874
LRRC8B	0.0327746	-6.41155	1.47625e-10	1.97845e-09	9.36639
CA5B	0.0453518	6.40923	1.4988e-10	2.00745e-09	9.35158
RAP1GAP2	0.00783039	6.40591	1.53172e-10	2.05031e-09	9.33034
SQSTM1	0.441709	-6.4036	1.55502e-10	2.08024e-09	9.31559
PPIL4	0.157007	-6.39916	1.60089e-10	2.14031e-09	9.28718
S100A14	0.028134	-6.3987	1.6057e-10	2.14544e-09	9.28425
RPN1	0.113947	6.39781	1.615e-10	2.15658e-09	9.2786
APMAP	0.274292	6.39152	1.68278e-10	2.24573e-09	9.23843
FNIP2	0.0129385	6.39115	1.68684e-10	2.2498e-09	9.23607
CEP57	0.186846	-6.39009	1.69853e-10	2.26402e-09	9.22933
RBM38	0.0698161	6.38984	1.70126e-10	2.26631e-09	9.22775
ACTRT3	0.0106892	-6.3882	1.71957e-10	2.28932e-09	9.2173
GCNT2	0.0163381	-6.3881	1.7207e-10	2.28945e-09	9.21665
ATF4	0.386911	-6.38774	1.72473e-10	2.29343e-09	9.21437
CEP78	0.0599529	6.38695	1.73368e-10	2.30396e-09	9.20931
IFITM1	0.311595	6.38302	1.77864e-10	2.36228e-09	9.18429
UNC50	0.109324	-6.38079	1.8047e-10	2.39547e-09	9.17008
NFYB	0.0988429	-6.37841	1.83296e-10	2.43152e-09	9.1549
SLC25A5	0.597429	6.37772	1.84112e-10	2.44089e-09	9.15056
RASSF2	0.0311954	6.37723	1.84705e-10	2.44729e-09	9.14741
ANP32A	0.307775	-6.37493	1.87491e-10	2.48271e-09	9.13279
AC093609.1	0.0148151	6.37472	1.87747e-10	2.48414e-09	9.13145
CRBN	0.234629	6.37458	1.87923e-10	2.48414e-09	9.13054
WDR45	0.116549	6.37457	1.87935e-10	2.48414e-09	9.13048
PSMD5-AS1	0.190121	-6.37349	1.89262e-10	2.50019e-09	9.1236
SRSF11	0.555276	-6.37273	1.90192e-10	2.51098e-09	9.11881
HJURP	0.0146167	-6.37264	1.90311e-10	2.51107e-09	9.1182
LAGE3	0.154495	-6.37174	1.91428e-10	2.52429e-09	9.11248
GIMAP1	0.274532	-6.35997	2.06644e-10	2.72333e-09	9.03776
EIF4E	0.143194	-6.35923	2.0764e-10	2.73483e-09	9.03306
MYBL1	0.0280566	6.35813	2.09134e-10	2.75287e-09	9.02605
B3GAT2	0.0802072	6.35677	2.10984e-10	2.77557e-09	9.01745
SRSF6	0.147745	6.35591	2.12162e-10	2.78943e-09	9.01201
IGHD	0.0213932	-6.3558	2.12326e-10	2.78993e-09	9.01125
ANGPTL4	0.0390771	-6.35533	2.12976e-10	2.79681e-09	9.00827
ADAT2	0.0286925	-6.35392	2.14934e-10	2.81973e-09	8.99933
COA4	0.178069	-6.35389	2.14975e-10	2.81973e-09	8.99914
BRCA1	0.0294631	-6.35356	2.15425e-10	2.82395e-09	8.9971
SEMA3B	0.0145198	-6.35119	2.18771e-10	2.86612e-09	8.98204
SMC1A	0.161589	-6.34874	2.22279e-10	2.91036e-09	8.9665
PLBD1	0.0078812	6.34761	2.23905e-10	2.92992e-09	8.95938
IRF2BPL	0.05131	6.34742	2.24179e-10	2.93177e-09	8.95819
CDCA3	0.0205603	-6.34507	2.27626e-10	2.9751e-09	8.94328
CCNDBP1	0.353041	6.34267	2.31189e-10	3.01989e-09	8.92811
UBE2D2	0.700305	6.34063	2.34263e-10	3.05825e-09	8.9152
HEBP2	0.165555	6.33459	2.43604e-10	3.17831e-09	8.87701
NAPSA	0.0499839	6.32937	2.51974e-10	3.28558e-09	8.84401
KIF2A	0.198447	-6.32692	2.55993e-10	3.33603e-09	8.82856
SLCO4C1	0.00410185	6.32101	2.65963e-10	3.46376e-09	8.79124
GKN2	0.00325208	6.32093	2.66107e-10	3.46376e-09	8.79071
PSMB5	0.185331	-6.31857	2.70185e-10	3.51479e-09	8.77586
BACH1	0.0627724	-6.31829	2.70678e-10	3.51913e-09	8.77408
NR4A3	0.0162968	6.31587	2.74928e-10	3.57229e-09	8.75886
CX3CL1	0.00354371	6.31446	2.77453e-10	3.60299e-09	8.74993
MAFB	0.0182429	6.3137	2.7881e-10	3.6185e-09	8.74516
TDRD3	0.0805782	-6.31272	2.80572e-10	3.63923e-09	8.73902
OGFRL1	0.0220036	6.30533	2.94264e-10	3.81459e-09	8.69248
TOMM20	0.301462	6.30489	2.95096e-10	3.82314e-09	8.68972
CCL17	0.00472966	6.30022	3.04106e-10	3.93758e-09	8.66035
RSL24D1	0.559746	6.29996	3.04625e-10	3.942e-09	8.65869
RAB25	0.0163093	-6.29934	3.05847e-10	3.9555e-09	8.65478
ADA	0.135052	6.29596	3.1256e-10	4.03997e-09	8.63358
TRA2B	0.51199	-6.29076	3.23195e-10	4.175e-09	8.6009
SMYD2	0.0476612	6.28753	3.29983e-10	4.26019e-09	8.58061
DPYSL2	0.038359	6.28325	3.3917e-10	4.37626e-09	8.55379
NF2	0.0411988	6.27992	3.46511e-10	4.46838e-09	8.53288
SOBP	0.0172932	-6.27922	3.48054e-10	4.48567e-09	8.52854
HLA-DRA	1.22249	6.2789	3.48768e-10	4.49226e-09	8.52654
MED28	0.260536	-6.27389	3.60171e-10	4.63644e-09	8.49513
ATG16L2	0.0545805	6.27269	3.62943e-10	4.66942e-09	8.48765
COL9A2	0.030811	-6.27223	3.64014e-10	4.68048e-09	8.48477
SCCPDH	0.0995622	-6.27064	3.67754e-10	4.72583e-09	8.47479
GABARAP	0.0596516	6.26741	3.75436e-10	4.82175e-09	8.4546
G3BP2	0.401993	6.26649	3.77658e-10	4.84748e-09	8.44884
QPRT	0.0182078	-6.26474	3.81904e-10	4.89915e-09	8.43793
ZNRD1	0.23081	-6.2631	3.85934e-10	4.94798e-09	8.42768
RBPJ	1.05493	-6.26152	3.89856e-10	4.99538e-09	8.41781
RP11-841O20.2	0.0361745	6.25989	3.93961e-10	5.04507e-09	8.40758
CUX1	0.0276218	6.25825	3.98119e-10	5.09538e-09	8.39733
TMEM98	0.01423	-6.25784	3.9916e-10	5.10575e-09	8.39478
NUS1	0.0386625	6.25744	4.00182e-10	5.11588e-09	8.39228
AKAP11	0.0718813	-6.25722	4.00738e-10	5.12003e-09	8.39093
EWSR1	0.367853	-6.25546	4.05289e-10	5.17519e-09	8.37991
ZNF350	0.0687797	6.2508	4.17519e-10	5.3283e-09	8.35088
NOL8	0.0949227	-6.25059	4.18099e-10	5.33263e-09	8.34953
ABCB1	0.0485567	-6.24924	4.21711e-10	5.3756e-09	8.34113
HN1	0.535294	-6.24558	4.31687e-10	5.49961e-09	8.31831
MXRA7	0.00707031	6.24184	4.42108e-10	5.62914e-09	8.29502
ACVR2A	0.012535	6.24175	4.42375e-10	5.6293e-09	8.29443
CASC5	0.0257989	-6.24025	4.46628e-10	5.68016e-09	8.28509
HMMR	0.019865	-6.23618	4.58357e-10	5.826e-09	8.25979
MFHAS1	0.0374364	6.23418	4.64262e-10	5.89767e-09	8.2473
MT1G	0.0122821	6.23198	4.7079e-10	5.97717e-09	8.23367
WBP1L	0.0385958	6.23092	4.73994e-10	6.01441e-09	8.22704
FCGRT	0.0966121	6.22764	4.83987e-10	6.13769e-09	8.20668
POU2AF1	0.0107018	-6.2275	4.84418e-10	6.13966e-09	8.20581
RCN2	0.197549	6.22709	4.85682e-10	6.15216e-09	8.20327
ZNF281	0.146486	-6.22577	4.89795e-10	6.1987e-09	8.19504
FLI1	0.125878	6.22573	4.89915e-10	6.1987e-09	8.1948
GTF2I	0.0550977	-6.2256	4.90324e-10	6.20033e-09	8.19399
IP6K2	0.187315	-6.22532	4.91208e-10	6.20797e-09	8.19223
MCM10	0.0124666	-6.22003	5.08016e-10	6.41674e-09	8.15939
MED8	0.111499	-6.21963	5.09324e-10	6.4296e-09	8.15688
UBE2D3	1.00494	6.21793	5.14842e-10	6.49556e-09	8.14636
GPX1	0.382127	6.21739	5.16598e-10	6.51401e-09	8.14304
FBXO44	0.0842814	-6.21273	5.32146e-10	6.70359e-09	8.1141
HLA-E	2.34968	-6.2127	5.32237e-10	6.70359e-09	8.11393
GADD45B	0.491271	-6.2122	5.33929e-10	6.72109e-09	8.11083
AC002117.1	0.0160966	6.20274	5.66991e-10	7.13322e-09	8.0522
MELK	0.0253576	-6.20014	5.76407e-10	7.24756e-09	8.03613
ASH1L	0.292949	-6.19743	5.8638e-10	7.36879e-09	8.01939
TMEM60	0.100582	-6.19226	6.05933e-10	7.61019e-09	7.98738
CTNNA1	0.0803405	-6.19196	6.07084e-10	7.62033e-09	7.98553
PTPRF	0.01109	-6.18803	6.22357e-10	7.80762e-09	7.96129
PPP2R5A	0.120655	6.18537	6.32941e-10	7.93592e-09	7.94483
STRA13	0.229415	-6.17801	6.63096e-10	8.3093e-09	7.89942
MCM3	0.133251	-6.17738	6.65706e-10	8.33731e-09	7.89559
CCNB1	0.0281571	-6.17483	6.76516e-10	8.4679e-09	7.87987
MGMT	0.184557	-6.17228	6.87517e-10	8.60075e-09	7.86413
PARVG	0.174634	-6.16146	7.36068e-10	9.20292e-09	7.79756
NDUFA4L2	0.0101807	-6.15877	7.48653e-10	9.35499e-09	7.78102
TBL1X	0.0181274	6.15863	7.49306e-10	9.35789e-09	7.78017
MRPS26	0.180769	-6.15839	7.50448e-10	9.36687e-09	7.77869
CENPM	0.121666	-6.15736	7.55357e-10	9.42284e-09	7.77233
RAB2A	0.318836	6.15089	7.86728e-10	9.80867e-09	7.73263
HLA-DPA1	1.07805	-6.15038	7.89267e-10	9.8348e-09	7.72949
KIF15	0.0164949	-6.1499	7.9165e-10	9.85895e-09	7.72655
APOL2	0.0967965	-6.14959	7.93191e-10	9.8726e-09	7.72465
NUGGC	0.0144722	6.14679	8.07315e-10	1.00428e-08	7.70743
PSME4	0.0813051	6.14535	8.14621e-10	1.0128e-08	7.69864
ORC6	0.0298425	-6.13454	8.71894e-10	1.0834e-08	7.63237
B3GNT2	0.107019	-6.13257	8.82736e-10	1.09625e-08	7.62032
PGLS	0.22744	6.1293	9.0101e-10	1.11832e-08	7.60033
CCT2	0.24792	-6.12731	9.12361e-10	1.13178e-08	7.58812
FYB	0.911169	-6.12706	9.13751e-10	1.13287e-08	7.58664
PRPF40A	0.363751	-6.1229	9.37894e-10	1.16215e-08	7.5612
MESDC2	0.271572	-6.12068	9.51051e-10	1.1778e-08	7.54762
SLC1A7	0.00795148	6.11864	9.63247e-10	1.19223e-08	7.53519
TMBIM4	0.341691	6.11693	9.73648e-10	1.20443e-08	7.52472
ADSL	0.122905	6.1163	9.7747e-10	1.20849e-08	7.5209
DTL	0.0144391	-6.11262	1.00028e-09	1.23599e-08	7.4984
SNHG9	0.122281	6.10563	1.04491e-09	1.29043e-08	7.45583
TPD52L1	0.0118989	-6.10102	1.07547e-09	1.32744e-08	7.42772
FAU	2.95226	6.10021	1.08091e-09	1.33341e-08	7.4228
POLR2J3	0.170927	-6.09857	1.09204e-09	1.34638e-08	7.41282
RPL24	2.36429	6.09839	1.09324e-09	1.34641e-08	7.41174
EXOSC8	0.157778	-6.09839	1.09328e-09	1.34641e-08	7.41171
DYNLT1	0.539954	6.09603	1.10947e-09	1.3656e-08	7.39737
PSMB2	0.416805	-6.09401	1.12357e-09	1.38178e-08	7.38506
MITD1	0.165387	-6.09393	1.12411e-09	1.38178e-08	7.38459
SEC61B	0.720435	6.09388	1.12449e-09	1.38178e-08	7.38426
CKS1B	0.0935737	-6.0936	1.1264e-09	1.38336e-08	7.38261
DNAJB2	0.112064	-6.09292	1.13123e-09	1.38853e-08	7.37843
GPD2	0.0286905	-6.09083	1.14607e-09	1.40596e-08	7.36573
NEIL1	0.0114418	6.08996	1.15226e-09	1.41278e-08	7.36047
SIPA1	0.0871841	6.08945	1.15598e-09	1.41655e-08	7.35733
INPP4A	0.0973848	6.0864	1.17811e-09	1.44288e-08	7.33884
CSTA	0.00892489	6.08596	1.18135e-09	1.44605e-08	7.33616
RPL12	3.12943	6.08451	1.19206e-09	1.45835e-08	7.32737
SGPP2	0.0219186	-6.07817	1.24004e-09	1.51622e-08	7.28889
SETD7	0.0242331	6.07525	1.26282e-09	1.54322e-08	7.27114
TNRC6C	0.0647189	6.0744	1.26951e-09	1.55053e-08	7.266
GRB2	0.31244	-6.07429	1.27041e-09	1.55078e-08	7.2653
KIAA1143	0.0845129	6.07163	1.29154e-09	1.57571e-08	7.24922
PSMB1	0.746085	-6.06929	1.31045e-09	1.59789e-08	7.23506
ARAP2	0.20867	-6.06062	1.38295e-09	1.68537e-08	7.18256
RP11-492E3.2	0.0108815	-6.06045	1.38443e-09	1.68625e-08	7.18152
NNMT	0.0159004	6.06034	1.38535e-09	1.68645e-08	7.18087
TCF19	0.0341802	-6.05854	1.4009e-09	1.70444e-08	7.16999
CD93	0.00645143	6.05172	1.4614e-09	1.77707e-08	7.12878
TGFBR2	0.146377	6.05079	1.46984e-09	1.78636e-08	7.12316
FABP3	0.00270885	6.05042	1.47325e-09	1.78952e-08	7.1209
EPS8L2	0.103208	-6.0478	1.49737e-09	1.81782e-08	7.10508
GNA13	0.103086	6.04717	1.50324e-09	1.82395e-08	7.10126
TUBB6	0.00795382	6.04445	1.52874e-09	1.85388e-08	7.08487
PRC1	0.0446388	-6.04171	1.5549e-09	1.88457e-08	7.06833
BTN3A1	0.182213	-6.0416	1.55588e-09	1.88473e-08	7.06772
ZBTB44	0.0732492	6.03827	1.58828e-09	1.92293e-08	7.04763
PHF14	0.196414	-6.0373	1.59788e-09	1.9335e-08	7.04175
GRAMD1A	0.119541	6.02853	1.68685e-09	2.04004e-08	6.98895
MED10	0.337689	6.02565	1.71706e-09	2.07544e-08	6.97165
IL21-AS1	0.00390563	6.02419	1.73261e-09	2.0931e-08	6.96286
STUB1	0.293477	6.02254	1.75038e-09	2.11341e-08	6.95292
SPHK2	0.0664309	-6.02195	1.75668e-09	2.11987e-08	6.94942
GTPBP4	0.133936	-6.02037	1.77386e-09	2.13944e-08	6.93993
AMD1	0.283529	6.01979	1.78029e-09	2.14602e-08	6.93641
RAD9A	0.13828	-6.01874	1.79185e-09	2.15878e-08	6.9301
MPP7	0.0198875	6.01516	1.8318e-09	2.20572e-08	6.90861
C16orf45	0.0171032	-6.01265	1.86036e-09	2.23889e-08	6.89354
DPYD	0.0456565	6.01203	1.86749e-09	2.24625e-08	6.88981
DPM2	0.131512	-6.0041	1.96083e-09	2.35725e-08	6.84229
INTS10	0.140176	6.00394	1.96278e-09	2.35832e-08	6.84132
APRT	0.867955	6.00206	1.98565e-09	2.3845e-08	6.83003
SPCS2	0.487757	6.00194	1.98707e-09	2.38492e-08	6.82933
PARP12	0.0346825	-5.9999	2.01219e-09	2.41376e-08	6.81709
COMMD4	0.131936	-5.99095	2.12591e-09	2.5488e-08	6.76353
ALDOA	1.28615	-5.98646	2.18517e-09	2.61843e-08	6.73675
ATP6V0E1	1.0828	-5.98605	2.19071e-09	2.62365e-08	6.73428
TARSL2	0.112742	5.98389	2.21992e-09	2.6572e-08	6.72138
THYN1	0.215114	-5.98136	2.25459e-09	2.69724e-08	6.70628
PTPRN2	0.0681206	-5.98023	2.27033e-09	2.71461e-08	6.6995
RPS6KA3	0.146313	5.97649	2.32297e-09	2.77605e-08	6.67717
C15orf48	0.0915126	-5.97592	2.33108e-09	2.78424e-08	6.67378
ADPRHL2	0.0857486	-5.97498	2.34451e-09	2.79878e-08	6.66818
IER5L	0.0181472	-5.97415	2.35637e-09	2.81143e-08	6.66327
NELFCD	0.201429	-5.97254	2.37971e-09	2.83774e-08	6.65367
CCDC146	0.0313312	-5.96816	2.44444e-09	2.91337e-08	6.62752
RCAN2	0.0174293	5.96338	2.51693e-09	2.99814e-08	6.59906
TP53I13	0.0804551	5.95813	2.59892e-09	3.09415e-08	6.56784
GDI2	0.460654	-5.9566	2.62333e-09	3.12153e-08	6.55873
ORMDL2	0.279144	-5.95214	2.69561e-09	3.20583e-08	6.53226
CD63	1.10523	-5.95174	2.70225e-09	3.212e-08	6.52986
ORAI2	0.0602748	5.94829	2.75964e-09	3.27846e-08	6.50939
S100A12	0.0031459	5.94657	2.78876e-09	3.31128e-08	6.49917
SMIM15	0.130989	-5.94595	2.79924e-09	3.32194e-08	6.49552
CALCOCO1	0.101101	5.93838	2.93135e-09	3.47686e-08	6.45061
ALOX5	0.00947682	5.93195	3.04839e-09	3.61375e-08	6.41249
TPSB2	0.0175751	5.92956	3.093e-09	3.66468e-08	6.39834
MRPS14	0.160422	-5.92842	3.11443e-09	3.6881e-08	6.39162
MYD88	0.0834181	-5.92607	3.15914e-09	3.73905e-08	6.37774
CWC15	0.306941	-5.92583	3.16391e-09	3.7427e-08	6.37627
PTPRK	0.013308	-5.92455	3.18844e-09	3.7697e-08	6.36875
ZNF593	0.110607	-5.9222	3.23436e-09	3.82146e-08	6.35482
VDR	0.0257004	-5.92213	3.23566e-09	3.82146e-08	6.35443
TBL1XR1	0.163857	-5.92112	3.25552e-09	3.84287e-08	6.34847
LSM10	0.259248	-5.91195	3.44172e-09	4.0605e-08	6.29432
ZNF595	0.00716042	5.90561	3.57648e-09	4.21725e-08	6.25693
HNRNPAB	0.179398	-5.90309	3.63166e-09	4.28004e-08	6.24202
NDUFS8	0.407317	-5.89889	3.72509e-09	4.38782e-08	6.21729
RP11-65I12.1	0.0166695	5.89387	3.83981e-09	4.52055e-08	6.18777
MIEN1	0.326771	-5.89258	3.86974e-09	4.55336e-08	6.18021
RAB38	0.0319051	-5.89249	3.87193e-09	4.55352e-08	6.17966
PPIH	0.142932	-5.89195	3.8846e-09	4.566e-08	6.17648
BARX2	0.00818817	-5.88881	3.959e-09	4.65099e-08	6.15801
HSPA4	0.128788	-5.88853	3.96578e-09	4.65648e-08	6.15635
ADAM8	0.147692	5.88357	4.08619e-09	4.79417e-08	6.12723
KCNMA1	0.00760903	5.88352	4.08736e-09	4.79417e-08	6.12695
FOXP3	0.0481382	-5.88135	4.14133e-09	4.8549e-08	6.11418
HAUS5	0.0390688	-5.87922	4.1947e-09	4.91487e-08	6.10172
SPAG7	0.285939	-5.87837	4.21647e-09	4.93777e-08	6.09668
BICD1	0.0319766	-5.87826	4.21908e-09	4.93821e-08	6.09608
PNPLA6	0.043799	5.87764	4.23496e-09	4.95419e-08	6.09242
MESP1	0.0141004	-5.87725	4.24488e-09	4.96318e-08	6.09014
PLGRKT	0.159276	5.87637	4.26744e-09	4.98692e-08	6.08499
CDC6	0.0124685	-5.87018	4.42955e-09	5.17364e-08	6.0487
S100A11	1.46148	5.86951	4.44761e-09	5.192e-08	6.04474
PLK1	0.0167728	-5.86176	4.65973e-09	5.43675e-08	5.9994
SSR3	0.325609	-5.85935	4.72783e-09	5.51332e-08	5.98528
SLU7	0.200748	-5.85923	4.73121e-09	5.51333e-08	5.98458
KMO	0.00221131	5.85917	4.73281e-09	5.51333e-08	5.98425
HIF1A	0.227056	-5.85297	4.91262e-09	5.71979e-08	5.94796
WIPI2	0.137415	5.85055	4.98432e-09	5.80023e-08	5.93386
PIM2	0.276014	5.85044	4.98763e-09	5.80103e-08	5.93322
FAM103A1	0.0398005	5.85026	4.99313e-09	5.80438e-08	5.93215
DDX17	0.594683	-5.84315	5.21046e-09	6.05385e-08	5.89069
LMAN1	0.178243	-5.84068	5.28825e-09	6.14102e-08	5.87627
RAB37	0.0518009	5.8393	5.33211e-09	6.18871e-08	5.86823
DUSP23	0.199928	-5.83737	5.39407e-09	6.25735e-08	5.85699
OSCAR	0.00598577	5.83657	5.41995e-09	6.28408e-08	5.85234
UTP6	0.0800345	-5.83648	5.42312e-09	6.28447e-08	5.85177
DGUOK	0.440287	-5.83437	5.49187e-09	6.36053e-08	5.83951
SPC25	0.0208102	-5.83429	5.49448e-09	6.36053e-08	5.83905
TIMM10	0.159652	-5.83374	5.51255e-09	6.37811e-08	5.83585
REG4	0.00984336	-5.83265	5.54867e-09	6.41655e-08	5.8295
AC017002.1	0.0680296	-5.83144	5.58917e-09	6.46002e-08	5.82242
UBE2L3	0.253935	5.83056	5.61848e-09	6.49052e-08	5.81733
MRPL49	0.104939	-5.82867	5.68241e-09	6.56095e-08	5.80633
RNF219	0.0609222	-5.82822	5.69771e-09	6.57519e-08	5.80371
ABHD3	0.181529	-5.82586	5.77879e-09	6.66529e-08	5.78996
DEDD2	0.172701	-5.82534	5.79657e-09	6.68232e-08	5.78698
HPGD	0.0723681	5.81849	6.03878e-09	6.95793e-08	5.74715
XCL1	0.169584	5.81396	6.20431e-09	7.14495e-08	5.72084
UHRF1	0.0179814	-5.80698	6.46813e-09	7.4449e-08	5.68034
TCEA1	0.255874	5.80503	6.54337e-09	7.52759e-08	5.66909
ZC3H8	0.117652	-5.80478	6.55326e-09	7.53506e-08	5.66762
MVD	0.100115	5.79816	6.81674e-09	7.83396e-08	5.62928
STX16	0.122588	-5.79624	6.89511e-09	7.91991e-08	5.61816
LGALS3BP	0.0970894	-5.78441	7.39718e-09	8.49221e-08	5.5498
SH3KBP1	0.459616	-5.77903	7.63715e-09	8.76317e-08	5.51875
HECTD2	0.0251756	-5.7789	7.64323e-09	8.76561e-08	5.51798
PSMA2	0.363153	5.7771	7.72541e-09	8.85528e-08	5.50758
HNRNPC	0.765833	-5.77642	7.75648e-09	8.8863e-08	5.50368
TMSB4Y	0.00348576	5.77245	7.94117e-09	9.09319e-08	5.48079
ZRSR2	0.133008	-5.77041	8.03754e-09	9.19879e-08	5.46907
PSTPIP2	0.0191458	5.76832	8.13799e-09	9.30896e-08	5.45699
HSP90B1	0.500786	-5.76609	8.24575e-09	9.42736e-08	5.4442
CACNA2D4	0.0230274	5.76456	8.32088e-09	9.50835e-08	5.43538
SLAMF7	0.0689297	-5.76381	8.35784e-09	9.54567e-08	5.43107
CENPL	0.0433509	-5.76049	8.5235e-09	9.72987e-08	5.41198
CRTAP	0.0474037	5.76	8.54858e-09	9.75348e-08	5.40913
MRPL27	0.157966	-5.75984	8.55674e-09	9.75776e-08	5.4082
SEC11A	0.526719	-5.75905	8.59677e-09	9.79838e-08	5.40366
C16orf54	0.129243	5.75506	8.80197e-09	1.00271e-07	5.38073
ARHGDIA	0.601017	5.75179	8.97361e-09	1.02133e-07	5.36195
ATF3	0.100306	-5.75177	8.9746e-09	1.02133e-07	5.36184
PWWP2A	0.0893992	-5.75129	8.99972e-09	1.02344e-07	5.35913
TMEM43	0.112922	5.75124	9.00242e-09	1.02344e-07	5.35883
FBXO34	0.0628501	5.75033	9.05105e-09	1.02844e-07	5.3536
FAM83A	0.00914014	-5.7481	9.17119e-09	1.04156e-07	5.34078
TBC1D25	0.0346139	5.74642	9.26242e-09	1.05138e-07	5.33115
CD101	0.0243572	-5.74536	9.32055e-09	1.05744e-07	5.32507
RHBDD2	0.261478	5.74436	9.37562e-09	1.06315e-07	5.31934
AKT3	0.038421	5.74384	9.40474e-09	1.0659e-07	5.31633
SPRY2	0.0152349	-5.74334	9.43229e-09	1.06848e-07	5.31349
YWHAZ	0.694753	5.74156	9.53186e-09	1.07921e-07	5.30328
GDE1	0.10969	-5.74088	9.56982e-09	1.08295e-07	5.29941
MCM4	0.0440219	-5.73883	9.68643e-09	1.09559e-07	5.28764
MZT2B	0.56393	5.73752	9.76132e-09	1.1035e-07	5.28015
GGCT	0.120971	-5.737	9.79117e-09	1.10631e-07	5.27718
PQLC3	0.170069	5.73268	1.00438e-08	1.13427e-07	5.25242
GADD45GIP1	0.460021	-5.73217	1.00736e-08	1.13707e-07	5.24954
KIF13B	0.0574678	5.73208	1.0079e-08	1.13709e-07	5.24902
HNRNPU	0.483514	-5.73035	1.01825e-08	1.14818e-07	5.23909
UBE2E3	0.154032	5.72759	1.03488e-08	1.16634e-07	5.22334
PRR13	0.555426	5.72613	1.04385e-08	1.17585e-07	5.21496
CCDC85B	0.532736	-5.726	1.04465e-08	1.17616e-07	5.21421
ARHGEF12	0.0509577	-5.72286	1.06412e-08	1.19747e-07	5.19626
TRIM21	0.044789	-5.72037	1.07975e-08	1.21444e-07	5.18209
RHEB	0.206833	5.71948	1.08543e-08	1.22022e-07	5.17699
COPS6	0.390167	-5.71843	1.09216e-08	1.22715e-07	5.17099
ILF3	0.294165	-5.71787	1.09578e-08	1.2306e-07	5.16777
MTSS1	0.0485683	5.71751	1.09805e-08	1.23253e-07	5.16575
NCALD	0.0561273	-5.71739	1.09887e-08	1.23283e-07	5.16503
PIK3R5	0.0497507	5.71724	1.09981e-08	1.23325e-07	5.1642
POLA2	0.0297791	-5.71467	1.11654e-08	1.25138e-07	5.14952
TREM1	0.0208631	5.7092	1.15297e-08	1.29156e-07	5.11832
PDLIM7	0.0522994	-5.70486	1.18265e-08	1.32414e-07	5.09362
HMOX1	0.0501716	-5.70385	1.18968e-08	1.33134e-07	5.08786
S100PBP	0.118312	-5.70062	1.21239e-08	1.35606e-07	5.06949
FAM195A	0.0524668	-5.69993	1.21733e-08	1.36091e-07	5.06553
TPR	0.454981	-5.69787	1.23205e-08	1.37667e-07	5.05386
ANP32E	0.252628	-5.69576	1.24738e-08	1.39309e-07	5.04184
TPST2	0.20196	5.69545	1.24965e-08	1.39493e-07	5.04007
GSG2	0.0253049	-5.69341	1.26462e-08	1.41093e-07	5.0285
GTSF1	0.035091	-5.68593	1.32119e-08	1.47331e-07	4.98598
HCST	1.61155	-5.68523	1.32662e-08	1.47861e-07	4.982
BNC2	0.00515022	5.68377	1.33799e-08	1.49053e-07	4.97371
FLT3LG	0.0971973	5.68134	1.35707e-08	1.51068e-07	4.95994
RAPGEF2	0.0146944	5.68129	1.35743e-08	1.51068e-07	4.95969
OARD1	0.181851	-5.67895	1.37614e-08	1.53073e-07	4.94639
CHD7	0.0290061	5.67635	1.39718e-08	1.55336e-07	4.93164
LIPA	0.126444	5.67546	1.40443e-08	1.56063e-07	4.92662
SPG20	0.03321	5.67483	1.40963e-08	1.56562e-07	4.92303
LYN	0.0147959	5.67334	1.42191e-08	1.57848e-07	4.9146
FXYD3	0.0261392	5.67164	1.43605e-08	1.59338e-07	4.90498
[truncated: 3,256 more rows]

## Sheet: Total pairs
Pair.Name	Ligand.ApprovedSymbol	Ligand.Name	Receptor.ApprovedSymbol	Receptor.Name	DLRP	HPMR	IUPHAR	HPRD	STRING.binding	STRING.experiment	HPMR.Ligand	HPMR.Receptor	PMID.Manual	Pair.Source	Pair.Evidence
A2M_LRP1	A2M	alpha-2-macroglobulin	LRP1	low density lipoprotein receptor-related protein 1		HPMR		HPRD	STRING.binding	STRING.experiment	A2M	LRP1		known	literature supported
AANAT_MTNR1A	AANAT	aralkylamine N-acetyltransferase	MTNR1A	melatonin receptor 1A		HPMR					AANAT	MTNR1A		known	literature supported
AANAT_MTNR1B	AANAT	aralkylamine N-acetyltransferase	MTNR1B	melatonin receptor 1B		HPMR					AANAT	MTNR1B		known	literature supported
ACE_AGTR2	ACE	angiotensin I converting enzyme	AGTR2	angiotensin II receptor, type 2				HPRD			ACE	AGTR2		novel	literature supported
ACE_BDKRB2	ACE	angiotensin I converting enzyme	BDKRB2	bradykinin receptor B2				HPRD			ACE	BDKRB2		novel	literature supported
ADAM10_AXL	ADAM10	ADAM metallopeptidase domain 10	AXL	AXL receptor tyrosine kinase				HPRD			ADAM10	AXL		novel	literature supported
ADAM10_EPHA3	ADAM10	ADAM metallopeptidase domain 10	EPHA3	EPH receptor A3				HPRD		STRING.experiment	ADAM10	EPHA3		novel	literature supported
ADAM12_ITGA9	ADAM12	ADAM metallopeptidase domain 12	ITGA9	integrin, alpha 9		HPMR			STRING.binding		ADAM12	ITGA9		known	literature supported
ADAM12_ITGB1	ADAM12	ADAM metallopeptidase domain 12	ITGB1	integrin, beta 1 (fibronectin receptor, beta polypeptide, antigen CD29 includes MDF2, MSK12)		HPMR			STRING.binding		ADAM12	ITGB1		known	literature supported
ADAM12_SDC4	ADAM12	ADAM metallopeptidase domain 12	SDC4	syndecan 4		HPMR			STRING.binding		ADAM12	SDC4		known	literature supported
ADAM15_ITGA5	ADAM15	ADAM metallopeptidase domain 15	ITGA5	integrin, alpha 5 (fibronectin receptor, alpha polypeptide)		HPMR					ADAM15	ITGA5		known	literature supported
ADAM15_ITGA9	ADAM15	ADAM metallopeptidase domain 15	ITGA9	integrin, alpha 9		HPMR			STRING.binding		ADAM15	ITGA9		known	literature supported
ADAM15_ITGAV	ADAM15	ADAM metallopeptidase domain 15	ITGAV	integrin, alpha V					STRING.binding		ADAM15	ITGAV	9914169	novel	literature supported
ADAM15_ITGB1	ADAM15	ADAM metallopeptidase domain 15	ITGB1	integrin, beta 1 (fibronectin receptor, beta polypeptide, antigen CD29 includes MDF2, MSK12)		HPMR			STRING.binding		ADAM15	ITGB1		known	literature supported
ADAM15_ITGB3	ADAM15	ADAM metallopeptidase domain 15	ITGB3	integrin, beta 3 (platelet glycoprotein IIIa, antigen CD61)		HPMR					ADAM15	ITGB3		known	literature supported
ADAM17_ERBB4	ADAM17	ADAM metallopeptidase domain 17	ERBB4	v-erb-b2 avian erythroblastic leukemia viral oncogene homolog 4				HPRD			ADAM17	ERBB4		novel	literature supported
ADAM17_ITGA5	ADAM17	ADAM metallopeptidase domain 17	ITGA5	integrin, alpha 5 (fibronectin receptor, alpha polypeptide)		HPMR					ADAM17	ITGA5		known	literature supported
ADAM17_ITGB1	ADAM17	ADAM metallopeptidase domain 17	ITGB1	integrin, beta 1 (fibronectin receptor, beta polypeptide, antigen CD29 includes MDF2, MSK12)		HPMR					ADAM17	ITGB1		known	literature supported
ADAM17_NOTCH1	ADAM17	ADAM metallopeptidase domain 17	NOTCH1	notch 1				HPRD	STRING.binding		ADAM17	NOTCH1		novel	literature supported
ADAM23_ITGA5	ADAM23	ADAM metallopeptidase domain 23	ITGA5	integrin, alpha 5 (fibronectin receptor, alpha polypeptide)		HPMR					ADAM23	ITGA5		known	literature supported
ADAM23_ITGB3	ADAM23	ADAM metallopeptidase domain 23	ITGB3	integrin, beta 3 (platelet glycoprotein IIIa, antigen CD61)		HPMR					ADAM23	ITGB3		known	literature supported
ADAM28_ITGA4	ADAM28	ADAM metallopeptidase domain 28	ITGA4	integrin, alpha 4 (antigen CD49D, alpha 4 subunit of VLA-4 receptor)				HPRD			ADAM28	ITGA4		novel	literature supported
ADAM2_CD9	ADAM2	ADAM metallopeptidase domain 2	CD9	CD9 molecule				HPRD			ADAM2	CD9		novel	literature supported
ADAM2_ITGA6	ADAM2	ADAM metallopeptidase domain 2	ITGA6	integrin, alpha 6		HPMR					ADAM2	ITGA6		known	literature supported
ADAM2_ITGA9	ADAM2	ADAM metallopeptidase domain 2	ITGA9	integrin, alpha 9					STRING.binding		ADAM2	ITGA9	21060781	novel	literature supported
ADAM2_ITGB1	ADAM2	ADAM metallopeptidase domain 2	ITGB1	integrin, beta 1 (fibronectin receptor, beta polypeptide, antigen CD29 includes MDF2, MSK12)		HPMR			STRING.binding		ADAM2	ITGB1		known	literature supported
ADAM2_ITGB7	ADAM2	ADAM metallopeptidase domain 2	ITGB7	integrin, beta 7									21060781	novel	literature supported
ADAM9_ITGA3	ADAM9	ADAM metallopeptidase domain 9	ITGA3	integrin, alpha 3 (antigen CD49C, alpha 3 subunit of VLA-3 receptor)				HPRD			ADAM9	ITGA3		novel	literature supported
ADAM9_ITGA6	ADAM9	ADAM metallopeptidase domain 9	ITGA6	integrin, alpha 6		HPMR		HPRD			ADAM9	ITGA6		known	literature supported
ADAM9_ITGAV	ADAM9	ADAM metallopeptidase domain 9	ITGAV	integrin, alpha V		HPMR		HPRD			ADAM9	ITGAV		known	literature supported
ADAM9_ITGB1	ADAM9	ADAM metallopeptidase domain 9	ITGB1	integrin, beta 1 (fibronectin receptor, beta polypeptide, antigen CD29 includes MDF2, MSK12)		HPMR					ADAM9	ITGB1		known	literature supported
ADAM9_ITGB5	ADAM9	ADAM metallopeptidase domain 9	ITGB5	integrin, beta 5		HPMR					ADAM9	ITGB5		known	literature supported
ADCYAP1_ADCYAP1R1	ADCYAP1	adenylate cyclase activating polypeptide 1 (pituitary)	ADCYAP1R1	adenylate cyclase activating polypeptide 1 (pituitary) receptor type I		HPMR	IUPHAR	HPRD			ADCYAP1	ADCYAP1R1		known	literature supported
ADCYAP1_SCTR	ADCYAP1	adenylate cyclase activating polypeptide 1 (pituitary)	SCTR	secretin receptor				HPRD			ADCYAP1	SCTR		novel	literature supported
ADCYAP1_VIPR1	ADCYAP1	adenylate cyclase activating polypeptide 1 (pituitary)	VIPR1	vasoactive intestinal peptide receptor 1		HPMR	IUPHAR	HPRD			ADCYAP1	VIPR1		known	literature supported
ADCYAP1_VIPR2	ADCYAP1	adenylate cyclase activating polypeptide 1 (pituitary)	VIPR2	vasoactive intestinal peptide receptor 2			IUPHAR	HPRD			ADCYAP1	VIPR2		known	literature supported
ADIPOQ_ADIPOR1	ADIPOQ	adiponectin, C1Q and collagen domain containing	ADIPOR1	adiponectin receptor 1		HPMR			STRING.binding		ADIPOQ	ADIPOR1		known	literature supported
ADIPOQ_ADIPOR2	ADIPOQ	adiponectin, C1Q and collagen domain containing	ADIPOR2	adiponectin receptor 2		HPMR		HPRD			ADIPOQ	ADIPOR2		known	literature supported
ADM2_CALCR	ADM2	adrenomedullin 2	CALCR	calcitonin receptor			IUPHAR				ADM2	CALCR		known	literature supported
ADM2_CALCRL	ADM2	adrenomedullin 2	CALCRL	calcitonin receptor-like		HPMR					ADM2	CALCRL		known	literature supported
ADM2_RAMP1	ADM2	adrenomedullin 2	RAMP1	receptor (G protein-coupled) activity modifying protein 1		HPMR					ADM2	RAMP1		known	literature supported
ADM_CALCR	ADM	adrenomedullin	CALCR	calcitonin receptor			IUPHAR				ADM	CALCR		known	literature supported
ADM_CALCRL	ADM	adrenomedullin	CALCRL	calcitonin receptor-like		HPMR		HPRD			ADM	CALCRL		known	literature supported
ADM_GPR182	ADM	adrenomedullin	GPR182	G protein-coupled receptor 182		HPMR					ADM	ADMR		known	literature supported
ADM_MRGPRX2	ADM	adrenomedullin	MRGPRX2	MAS-related GPR, member X2		HPMR	IUPHAR				ADM	MRGPRX2		known	literature supported
ADM_RAMP2	ADM	adrenomedullin	RAMP2	receptor (G protein-coupled) activity modifying protein 2		HPMR					ADM	RAMP2		known	literature supported
AGRN_ATP1A3	AGRN	agrin	ATP1A3	ATPase, Na+/K+ transporting, alpha 3 polypeptide					STRING.binding				16630822	novel	literature supported
AGRN_LRP4	AGRN	agrin	LRP4	low density lipoprotein receptor-related protein 4									18848351	novel	literature supported
AGRN_MUSK	AGRN	agrin	MUSK	muscle, skeletal, receptor tyrosine kinase		HPMR						MUSK		known	literature supported
AGRP_MC3R	AGRP	agouti related protein homolog (mouse)	MC3R	melanocortin 3 receptor		HPMR	IUPHAR	HPRD	STRING.binding		AGRP	MC3R		known	literature supported
AGRP_MC4R	AGRP	agouti related protein homolog (mouse)	MC4R	melanocortin 4 receptor		HPMR	IUPHAR	HPRD	STRING.binding	STRING.experiment	AGRP	MC4R		known	literature supported
AGRP_MC5R	AGRP	agouti related protein homolog (mouse)	MC5R	melanocortin 5 receptor			IUPHAR	HPRD			AGRP	MC5R		known	literature supported
AGRP_SDC3	AGRP	agouti related protein homolog (mouse)	SDC3	syndecan 3					STRING.binding		AGRP	SDC3	11461706	novel	literature supported
AGT_AGTR1	AGT	angiotensinogen (serpin peptidase inhibitor, clade A, member 8)	AGTR1	angiotensin II receptor, type 1		HPMR	IUPHAR	HPRD			AGT	AGTR1		known	literature supported
AGT_AGTR2	AGT	angiotensinogen (serpin peptidase inhibitor, clade A, member 8)	AGTR2	angiotensin II receptor, type 2		HPMR	IUPHAR	HPRD			AGT	AGTR2		known	literature supported
AGT_LRP2	AGT	angiotensinogen (serpin peptidase inhibitor, clade A, member 8)	LRP2	low density lipoprotein receptor-related protein 2		HPMR					AGT	LRP2		known	literature supported
AGT_MAS1	AGT	angiotensinogen (serpin peptidase inhibitor, clade A, member 8)	MAS1	MAS1 oncogene		HPMR		HPRD			AGT	MAS1		known	literature supported
AHSG_INSR	AHSG	alpha-2-HS-glycoprotein	INSR	insulin receptor				HPRD				INSR		novel	literature supported
ALB_LRP2	ALB	albumin	LRP2	low density lipoprotein receptor-related protein 2				HPRD	STRING.binding		ALB	LRP2		novel	literature supported
ALOX5AP_ALOX5	ALOX5AP	arachidonate 5-lipoxygenase-activating protein	ALOX5	arachidonate 5-lipoxygenase			IUPHAR	HPRD	STRING.binding					known	EXCLUDED not receptor
AMELX_LAMP1	AMELX	amelogenin, X-linked	LAMP1	lysosomal-associated membrane protein 1									20382373	novel	literature supported
AMELY_LAMP1	AMELY	amelogenin, Y-linked	LAMP1	lysosomal-associated membrane protein 1									20382373	novel	literature supported
AMH_ACVR1	AMH	anti-Mullerian hormone	ACVR1	activin A receptor, type I					STRING.binding		AMH	ACVR1	14656470	novel	literature supported
AMH_AMHR2	AMH	anti-Mullerian hormone	AMHR2	anti-Mullerian hormone receptor, type II	DLRP	HPMR		HPRD	STRING.binding		AMH	AMHR2		known	literature supported
AMH_EGFR	AMH	anti-Mullerian hormone	EGFR	epidermal growth factor receptor				HPRD			AMH	EGFR		novel	literature supported
ANGPT1_ITGA5	ANGPT1	angiopoietin 1	ITGA5	integrin, alpha 5 (fibronectin receptor, alpha polypeptide)				HPRD	STRING.binding		ANGPT1	ITGA5		novel	literature supported
ANGPT1_ITGB1	ANGPT1	angiopoietin 1	ITGB1	integrin, beta 1 (fibronectin receptor, beta polypeptide, antigen CD29 includes MDF2, MSK12)					STRING.binding		ANGPT1	ITGB1		novel	putative
ANGPT1_TEK	ANGPT1	angiopoietin 1	TEK	TEK tyrosine kinase, endothelial	DLRP	HPMR	IUPHAR	HPRD	STRING.binding	STRING.experiment	ANGPT1	TEK		known	literature supported
ANGPT1_TIE1	ANGPT1	angiopoietin 1	TIE1	tyrosine kinase with immunoglobulin-like and EGF-like domains 1		HPMR					ANGPT1	TIE1		known	literature supported
ANGPT2_TEK	ANGPT2	angiopoietin 2	TEK	TEK tyrosine kinase, endothelial	DLRP	HPMR		HPRD	STRING.binding	STRING.experiment	ANGPT2	TEK		known	literature supported
ANGPT2_TIE1	ANGPT2	angiopoietin 2	TIE1	tyrosine kinase with immunoglobulin-like and EGF-like domains 1					STRING.binding	STRING.experiment	ANGPT2	TIE1		novel	putative
ANGPT4_TEK	ANGPT4	angiopoietin 4	TEK	TEK tyrosine kinase, endothelial			IUPHAR	HPRD	STRING.binding	STRING.experiment		TEK		known	literature supported
ANGPT4_TIE1	ANGPT4	angiopoietin 4	TIE1	tyrosine kinase with immunoglobulin-like and EGF-like domains 1					STRING.binding	STRING.experiment		TIE1		novel	putative
ANGPTL1_TEK	ANGPTL1	angiopoietin-like 1	TEK	TEK tyrosine kinase, endothelial	DLRP			HPRD				TEK		known	literature supported
ANGPTL2_TIE1	ANGPTL2	angiopoietin-like 2	TIE1	tyrosine kinase with immunoglobulin-like and EGF-like domains 1					STRING.binding			TIE1		novel	putative
ANGPTL3_ITGA5	ANGPTL3	angiopoietin-like 3	ITGA5	integrin, alpha 5 (fibronectin receptor, alpha polypeptide)				HPRD				ITGA5		novel	literature supported
ANGPTL3_ITGAV	ANGPTL3	angiopoietin-like 3	ITGAV	integrin, alpha V				HPRD	STRING.binding			ITGAV		novel	literature supported
ANGPTL3_ITGB3	ANGPTL3	angiopoietin-like 3	ITGB3	integrin, beta 3 (platelet glycoprotein IIIa, antigen CD61)				HPRD				ITGB3		novel	literature supported
ANGPTL4_TIE1	ANGPTL4	angiopoietin-like 4	TIE1	tyrosine kinase with immunoglobulin-like and EGF-like domains 1					STRING.binding		ANGPTL4	TIE1		novel	putative
ANXA1_DYSF	ANXA1	annexin A1	DYSF	dysferlin				HPRD	STRING.binding		ANXA1			novel	literature supported
ANXA1_EGFR	ANXA1	annexin A1	EGFR	epidermal growth factor receptor				HPRD	STRING.binding		ANXA1	EGFR		novel	literature supported
ANXA1_FPR1	ANXA1	annexin A1	FPR1	formyl peptide receptor 1		HPMR	IUPHAR	HPRD			ANXA1	FPR1		known	literature supported
ANXA1_FPR2	ANXA1	annexin A1	FPR2	formyl peptide receptor 2			IUPHAR		STRING.binding		ANXA1	FPRL1		known	literature supported
ANXA1_FPR3	ANXA1	annexin A1	FPR3	formyl peptide receptor 3			IUPHAR		STRING.binding		ANXA1	FPRL2		known	literature supported
APLN_APLNR	APLN	apelin	APLNR	apelin receptor		HPMR	IUPHAR	HPRD	STRING.binding		APLN	AGTRL1		known	literature supported
APOB_CALCR	APOB	apolipoprotein B	CALCR	calcitonin receptor					STRING.binding	STRING.experiment	APOB	CALCR		novel	putative
APOB_ITGAM	APOB	apolipoprotein B	ITGAM	integrin, alpha M (complement component 3 receptor 3 subunit)					STRING.binding		APOB	ITGAM		novel	putative
APOB_ITGB2	APOB	apolipoprotein B	ITGB2	integrin, beta 2 (complement component 3 receptor 3 and 4 subunit)					STRING.binding		APOB	ITGB2		novel	putative
APOB_LDLR	APOB	apolipoprotein B	LDLR	low density lipoprotein receptor		HPMR		HPRD	STRING.binding		APOB	LDLR		known	literature supported
APOB_LRP2	APOB	apolipoprotein B	LRP2	low density lipoprotein receptor-related protein 2				HPRD			APOB	LRP2		novel	literature supported
APOB_LRP6	APOB	apolipoprotein B	LRP6	low density lipoprotein receptor-related protein 6					STRING.binding		APOB	LRP6		novel	putative
APOB_LRP8	APOB	apolipoprotein B	LRP8	low density lipoprotein receptor-related protein 8, apolipoprotein e receptor					STRING.binding		APOB	LRP8		novel	putative
APOB_LSR	APOB	apolipoprotein B	LSR	lipolysis stimulated lipoprotein receptor					STRING.binding		APOB		7615497	novel	literature supported
APOB_OLR1	APOB	apolipoprotein B	OLR1	oxidized low density lipoprotein (lectin-like) receptor 1					STRING.binding		APOB	OLR1	9763524	novel	literature supported
APOC3_SDC2	APOC3	apolipoprotein C-III	SDC2	syndecan 2					STRING.binding		APOC3	SDC2		novel	putative
APOC3_TLR2	APOC3	apolipoprotein C-III	TLR2	toll-like receptor 2					STRING.binding		APOC3	TLR2		novel	putative
APOD_LEPR	APOD	apolipoprotein D	LEPR	leptin receptor				HPRD	STRING.binding			LEPR		novel	literature supported
APOE_CHRNA4	APOE	apolipoprotein E	CHRNA4	cholinergic receptor, nicotinic, alpha 4 (neuronal)					STRING.binding		APOE			novel	putative
APOE_LDLR	APOE	apolipoprotein E	LDLR	low density lipoprotein receptor		HPMR		HPRD	STRING.binding		APOE	LDLR		known	literature supported
APOE_LRP1	APOE	apolipoprotein E	LRP1	low density lipoprotein receptor-related protein 1				HPRD	STRING.binding	STRING.experiment	APOE	LRP1		novel	literature supported
APOE_LRP2	APOE	apolipoprotein E	LRP2	low density lipoprotein receptor-related protein 2				HPRD		STRING.experiment	APOE	LRP2		novel	literature supported
APOE_LRP5	APOE	apolipoprotein E	LRP5	low density lipoprotein receptor-related protein 5		HPMR			STRING.binding		APOE	LRP5		known	literature supported
APOE_LRP8	APOE	apolipoprotein E	LRP8	low density lipoprotein receptor-related protein 8, apolipoprotein e receptor		HPMR		HPRD	STRING.binding	STRING.experiment	APOE	LRP8		known	literature supported
APOE_SCARB1	APOE	apolipoprotein E	SCARB1	scavenger receptor class B, member 1				HPRD	STRING.binding		APOE	SCARB1		novel	literature supported
APOE_SORL1	APOE	apolipoprotein E	SORL1	sortilin-related receptor, L(DLR class) A repeats containing		HPMR					APOE	SORL1		known	literature supported
APOE_VLDLR	APOE	apolipoprotein E	VLDLR	very low density lipoprotein receptor		HPMR		HPRD	STRING.binding	STRING.experiment	APOE	VLDLR		known	literature supported
APP_CAV1	APP	amyloid beta (A4) precursor protein	CAV1	caveolin 1, caveolae protein, 22kDa				HPRD						novel	literature supported
APP_CD74	APP	amyloid beta (A4) precursor protein	CD74	CD74 molecule, major histocompatibility complex, class II invariant chain									19849849	novel	literature supported
APP_FPR2	APP	amyloid beta (A4) precursor protein	FPR2	formyl peptide receptor 2			IUPHAR		STRING.binding			FPRL1		known	literature supported
APP_GPC1	APP	amyloid beta (A4) precursor protein	GPC1	glypican 1				HPRD	STRING.binding			GPC1		novel	literature supported
APP_LRP1	APP	amyloid beta (A4) precursor protein	LRP1	low density lipoprotein receptor-related protein 1				HPRD		STRING.experiment		LRP1		novel	literature supported
APP_NCSTN	APP	amyloid beta (A4) precursor protein	NCSTN	nicastrin				HPRD				NCSTN		novel	literature supported
APP_NGFR	APP	amyloid beta (A4) precursor protein	NGFR	nerve growth factor receptor					STRING.binding			NGFR		novel	putative
APP_SLC45A3	APP	amyloid beta (A4) precursor protein	SLC45A3	solute carrier family 45, member 3					STRING.binding					novel	putative
APP_TNFRSF21	APP	amyloid beta (A4) precursor protein	TNFRSF21	tumor necrosis factor receptor superfamily, member 21					STRING.binding			TNFRSF21	19225519	novel	literature supported
AREGB_EGFR	AREGB	amphiregulin B	EGFR	epidermal growth factor receptor			IUPHAR					EGFR		known	literature supported
AREGB_ERBB3	AREGB	amphiregulin B	ERBB3	v-erb-b2 avian erythroblastic leukemia viral oncogene homolog 3					STRING.binding			ERBB3		novel	putative
AREG_EGFR	AREG	amphiregulin	EGFR	epidermal growth factor receptor	DLRP	HPMR	IUPHAR	HPRD			AREG	EGFR		known	literature supported
AREG_ERBB3	AREG	amphiregulin	ERBB3	v-erb-b2 avian erythroblastic leukemia viral oncogene homolog 3					STRING.binding		AREG	ERBB3	8702723	novel	literature supported
ARF1_CHRM3	ARF1	ADP-ribosylation factor 1	CHRM3	cholinergic receptor, muscarinic 3				HPRD				CHRM3		novel	literature supported
ARF1_INSR	ARF1	ADP-ribosylation factor 1	INSR	insulin receptor				HPRD				INSR		novel	literature supported
ARF1_PLD2	ARF1	ADP-ribosylation factor 1	PLD2	phospholipase D2			IUPHAR	HPRD	STRING.binding	STRING.experiment				known	literature supported
ARTN_GFRA1	ARTN	artemin	GFRA1	GDNF family receptor alpha 1					STRING.binding		ARTN	GFRA1	9883723	novel	literature supported
ARTN_GFRA3	ARTN	artemin	GFRA3	GDNF family receptor alpha 3		HPMR		HPRD	STRING.binding	STRING.experiment	ARTN	GFRA3		known	literature supported
ARTN_RET	ARTN	artemin	RET	ret proto-oncogene		HPMR					ARTN	RET		known	literature supported
ASIP_ATRN	ASIP	agouti signaling protein	ATRN	attractin		HPMR					ASIP	ATRN		known	literature supported
ASIP_F11R	ASIP	agouti signaling protein	F11R	F11 receptor				HPRD			ASIP			novel	literature supported
ASIP_MC1R	ASIP	agouti signaling protein	MC1R	melanocortin 1 receptor (alpha melanocyte stimulating hormone receptor)		HPMR		HPRD			ASIP	MC1R		known	literature supported
ASIP_MC2R	ASIP	agouti signaling protein	MC2R	melanocortin 2 receptor (adrenocorticotropic hormone)				HPRD			ASIP	MC2R		novel	literature supported
ASIP_MC3R	ASIP	agouti signaling protein	MC3R	melanocortin 3 receptor				HPRD			ASIP	MC3R		novel	literature supported
ASIP_MC4R	ASIP	agouti signaling protein	MC4R	melanocortin 4 receptor				HPRD			ASIP	MC4R		novel	literature supported
ASIP_MC5R	ASIP	agouti signaling protein	MC5R	melanocortin 5 receptor				HPRD			ASIP	MC5R		novel	literature supported
ASIP_MGRN1	ASIP	agouti signaling protein	MGRN1	mahogunin ring finger 1, E3 ubiquitin protein ligase		HPMR					ASIP	MGRN1		known	EXCLUDED not receptor
AVP_AVPR1A	AVP	arginine vasopressin	AVPR1A	arginine vasopressin receptor 1A		HPMR	IUPHAR	HPRD			AVP	AVPR1A		known	literature supported
AVP_AVPR1B	AVP	arginine vasopressin	AVPR1B	arginine vasopressin receptor 1B		HPMR	IUPHAR	HPRD			AVP	AVPR1B		known	literature supported
AVP_AVPR2	AVP	arginine vasopressin	AVPR2	arginine vasopressin receptor 2		HPMR	IUPHAR	HPRD			AVP	AVPR2		known	literature supported
AVP_OXTR	AVP	arginine vasopressin	OXTR	oxytocin receptor			IUPHAR	HPRD			AVP	OXTR		known	literature supported
AZGP1_ITGAV	AZGP1	alpha-2-glycoprotein 1, zinc-binding	ITGAV	integrin, alpha V				HPRD				ITGAV		novel	literature supported
B2M_CD1A	B2M	beta-2-microglobulin	CD1A	CD1a molecule				HPRD	STRING.binding	STRING.experiment				novel	literature supported
B2M_CD1B	B2M	beta-2-microglobulin	CD1B	CD1b molecule				HPRD	STRING.binding	STRING.experiment				novel	literature supported
B2M_CD247	B2M	beta-2-microglobulin	CD247	CD247 molecule					STRING.binding					novel	putative
B2M_CD3D	B2M	beta-2-microglobulin	CD3D	CD3d molecule, delta (CD3-TCR complex)					STRING.binding					novel	putative
B2M_CD3G	B2M	beta-2-microglobulin	CD3G	CD3g molecule, gamma (CD3-TCR complex)					STRING.binding			CD3G		novel	putative
B2M_HFE	B2M	beta-2-microglobulin	HFE	hemochromatosis				HPRD	STRING.binding	STRING.experiment		HFE		novel	literature supported
B2M_HLA-F	B2M	beta-2-microglobulin	HLA-F	major histocompatibility complex, class I, F				HPRD						novel	literature supported
B2M_KIR2DL1	B2M	beta-2-microglobulin	KIR2DL1	killer cell immunoglobulin-like receptor, two domains, long cytoplasmic tail, 1					STRING.binding	STRING.experiment		KIR2DL1		novel	putative
B2M_KIR2DL3	B2M	beta-2-microglobulin	KIR2DL3	killer cell immunoglobulin-like receptor, two domains, long cytoplasmic tail, 3					STRING.binding	STRING.experiment		KIR2DL3		novel	putative
B2M_KIR3DL1	B2M	beta-2-microglobulin	KIR3DL1	killer cell immunoglobulin-like receptor, three domains, long cytoplasmic tail, 1					STRING.binding	STRING.experiment		KIR3DL1		novel	putative
B2M_KLRC1	B2M	beta-2-microglobulin	KLRC1	killer cell lectin-like receptor subfamily C, member 1					STRING.binding	STRING.experiment		KLRC1		novel	putative
B2M_KLRD1	B2M	beta-2-microglobulin	KLRD1	killer cell lectin-like receptor subfamily D, member 1					STRING.binding	STRING.experiment		KLRD1		novel	putative
B2M_LILRB1	B2M	beta-2-microglobulin	LILRB1	leukocyte immunoglobulin-like receptor, subfamily B (with TM and ITIM domains), member 1				HPRD	STRING.binding	STRING.experiment		LILRB1		novel	literature supported
B2M_LILRB2	B2M	beta-2-microglobulin	LILRB2	leukocyte immunoglobulin-like receptor, subfamily B (with TM and ITIM domains), member 2					STRING.binding	STRING.experiment		LILRB2		novel	putative
B2M_TFRC	B2M	beta-2-microglobulin	TFRC	transferrin receptor					STRING.binding	STRING.experiment		TFRC		novel	putative
BCAN_EGFR	BCAN	brevican	EGFR	epidermal growth factor receptor					STRING.binding			EGFR		novel	putative
BCAN_NRCAM	BCAN	brevican	NRCAM	neuronal cell adhesion molecule					STRING.binding					novel	putative
BDNF_DDR1	BDNF	brain-derived neurotrophic factor	DDR1	discoidin domain receptor tyrosine kinase 1					STRING.binding		BDNF	DDR1		novel	putative
BDNF_DRD4	BDNF	brain-derived neurotrophic factor	DRD4	dopamine receptor D4					STRING.binding		BDNF	DRD4		novel	putative
BDNF_NGFR	BDNF	brain-derived neurotrophic factor	NGFR	nerve growth factor receptor	DLRP		IUPHAR		STRING.binding		BDNF	NGFR		known	literature supported
BDNF_NGFRAP1	BDNF	brain-derived neurotrophic factor	NGFRAP1	nerve growth factor receptor (TNFRSF16) associated protein 1		HPMR					BDNF	NGFRAP1		known	literature supported
BDNF_NTRK2	BDNF	brain-derived neurotrophic factor	NTRK2	neurotrophic tyrosine kinase, receptor, type 2	DLRP	HPMR		HPRD	STRING.binding	STRING.experiment	BDNF	NTRK2		known	literature supported
BDNF_SORT1	BDNF	brain-derived neurotrophic factor	SORT1	sortilin 1				HPRD	STRING.binding	STRING.experiment	BDNF	SORT1		novel	literature supported
BGN_LY96	BGN	biglycan	LY96	lymphocyte antigen 96					STRING.binding			LY96		novel	putative
BGN_TLR1	BGN	biglycan	TLR1	toll-like receptor 1					STRING.binding			TLR1		novel	putative
BGN_TLR2	BGN	biglycan	TLR2	toll-like receptor 2					STRING.binding			TLR2	16025156	novel	literature supported
BGN_TLR4	BGN	biglycan	TLR4	toll-like receptor 4					STRING.binding			TLR4	16025156	novel	literature supported
BMP10_ACVR1	BMP10	bone morphogenetic protein 10	ACVR1	activin A receptor, type I	DLRP						BMP10	ACVR1		known	putative
BMP10_ACVR2A	BMP10	bone morphogenetic protein 10	ACVR2A	activin A receptor, type IIA	DLRP	HPMR					BMP10	ACVR2A		known	literature supported
BMP10_ACVR2B	BMP10	bone morphogenetic protein 10	ACVR2B	activin A receptor, type IIB	DLRP						BMP10	ACVR2B		known	putative
BMP10_ACVRL1	BMP10	bone morphogenetic protein 10	ACVRL1	activin A receptor type II-like 1		HPMR					BMP10	ACVRL1		known	literature supported
BMP10_BMPR1A	BMP10	bone morphogenetic protein 10	BMPR1A	bone morphogenetic protein receptor, type IA	DLRP	HPMR					BMP10	BMPR1A		known	literature supported
BMP10_BMPR1B	BMP10	bone morphogenetic protein 10	BMPR1B	bone morphogenetic protein receptor, type IB	DLRP						BMP10	BMPR1B	16049014	known	literature supported
BMP10_BMPR2	BMP10	bone morphogenetic protein 10	BMPR2	bone morphogenetic protein receptor, type II (serine/threonine kinase)	DLRP	HPMR					BMP10	BMPR2		known	literature supported
BMP10_ENG	BMP10	bone morphogenetic protein 10	ENG	endoglin									21737454	novel	literature supported
BMP15_ACVR1	BMP15	bone morphogenetic protein 15	ACVR1	activin A receptor, type I	DLRP						BMP15	ACVR1		known	putative
BMP15_ACVR2A	BMP15	bone morphogenetic protein 15	ACVR2A	activin A receptor, type IIA	DLRP						BMP15	ACVR2A	2419820	known	literature supported
BMP15_ACVR2B	BMP15	bone morphogenetic protein 15	ACVR2B	activin A receptor, type IIB	DLRP						BMP15	ACVR2B		known	putative
BMP15_BMPR1A	BMP15	bone morphogenetic protein 15	BMPR1A	bone morphogenetic protein receptor, type IA	DLRP						BMP15	BMPR1A	2419820	known	literature supported
BMP15_BMPR1B	BMP15	bone morphogenetic protein 15	BMPR1B	bone morphogenetic protein receptor, type IB	DLRP	HPMR		HPRD	STRING.binding		BMP15	BMPR1B		known	literature supported
BMP15_BMPR2	BMP15	bone morphogenetic protein 15	BMPR2	bone morphogenetic protein receptor, type II (serine/threonine kinase)	DLRP	HPMR			STRING.binding		BMP15	BMPR2		known	literature supported
BMP2_ACVR1	BMP2	bone morphogenetic protein 2	ACVR1	activin A receptor, type I	DLRP			HPRD			BMP2	ACVR1		known	literature supported
BMP2_ACVR2A	BMP2	bone morphogenetic protein 2	ACVR2A	activin A receptor, type IIA	DLRP				STRING.binding		BMP2	ACVR2A	21702718	known	literature supported
BMP2_ACVR2B	BMP2	bone morphogenetic protein 2	ACVR2B	activin A receptor, type IIB	DLRP			HPRD	STRING.binding	STRING.experiment	BMP2	ACVR2B		known	literature supported
BMP2_BMPR1A	BMP2	bone morphogenetic protein 2	BMPR1A	bone morphogenetic protein receptor, type IA	DLRP	HPMR		HPRD			BMP2	BMPR1A		known	literature supported
BMP2_BMPR1B	BMP2	bone morphogenetic protein 2	BMPR1B	bone morphogenetic protein receptor, type IB	DLRP	HPMR		HPRD	STRING.binding	STRING.experiment	BMP2	BMPR1B		known	literature supported
BMP2_BMPR2	BMP2	bone morphogenetic protein 2	BMPR2	bone morphogenetic protein receptor, type II (serine/threonine kinase)	DLRP	HPMR		HPRD	STRING.binding	STRING.experiment	BMP2	BMPR2		known	literature supported
BMP2_ENG	BMP2	bone morphogenetic protein 2	ENG	endoglin				HPRD	STRING.binding		BMP2	ENG		novel	literature supported
BMP2_HFE2	BMP2	bone morphogenetic protein 2	HFE2	hemochromatosis type 2 (juvenile)					STRING.binding		BMP2		18287331	novel	literature supported
BMP3_ACVR1	BMP3	bone morphogenetic protein 3	ACVR1	activin A receptor, type I	DLRP							ACVR1		known	putative
BMP3_ACVR2A	BMP3	bone morphogenetic protein 3	ACVR2A	activin A receptor, type IIA	DLRP				STRING.binding			ACVR2A		known	putative
BMP3_ACVR2B	BMP3	bone morphogenetic protein 3	ACVR2B	activin A receptor, type IIB	DLRP							ACVR2B	22074949	known	literature supported
BMP3_BMPR1A	BMP3	bone morphogenetic protein 3	BMPR1A	bone morphogenetic protein receptor, type IA	DLRP							BMPR1A		known	putative
BMP3_BMPR1B	BMP3	bone morphogenetic protein 3	BMPR1B	bone morphogenetic protein receptor, type IB	DLRP							BMPR1B		known	putative
BMP3_BMPR2	BMP3	bone morphogenetic protein 3	BMPR2	bone morphogenetic protein receptor, type II (serine/threonine kinase)	DLRP							BMPR2		known	putative
BMP4_ACVR1	BMP4	bone morphogenetic protein 4	ACVR1	activin A receptor, type I	DLRP						BMP4	ACVR1		known	putative
BMP4_ACVR2A	BMP4	bone morphogenetic protein 4	ACVR2A	activin A receptor, type IIA	DLRP						BMP4	ACVR2A		known	putative
BMP4_ACVR2B	BMP4	bone morphogenetic protein 4	ACVR2B	activin A receptor, type IIB	DLRP						BMP4	ACVR2B		known	putative
BMP4_BMPR1A	BMP4	bone morphogenetic protein 4	BMPR1A	bone morphogenetic protein receptor, type IA	DLRP	HPMR		HPRD			BMP4	BMPR1A		known	literature supported
BMP4_BMPR1B	BMP4	bone morphogenetic protein 4	BMPR1B	bone morphogenetic protein receptor, type IB	DLRP	HPMR		HPRD	STRING.binding	STRING.experiment	BMP4	BMPR1B		known	literature supported
BMP4_BMPR2	BMP4	bone morphogenetic protein 4	BMPR2	bone morphogenetic protein receptor, type II (serine/threonine kinase)	DLRP	HPMR		HPRD	STRING.binding	STRING.experiment	BMP4	BMPR2		known	literature supported
BMP4_HFE2	BMP4	bone morphogenetic protein 4	HFE2	hemochromatosis type 2 (juvenile)					STRING.binding		BMP4			novel	putative
BMP5_ACVR1	BMP5	bone morphogenetic protein 5	ACVR1	activin A receptor, type I	DLRP							ACVR1		known	putative
BMP5_ACVR2A	BMP5	bone morphogenetic protein 5	ACVR2A	activin A receptor, type IIA	DLRP							ACVR2A		known	putative
BMP5_ACVR2B	BMP5	bone morphogenetic protein 5	ACVR2B	activin A receptor, type IIB	DLRP							ACVR2B		known	putative
BMP5_BMPR1A	BMP5	bone morphogenetic protein 5	BMPR1A	bone morphogenetic protein receptor, type IA	DLRP			HPRD				BMPR1A		known	literature supported
BMP5_BMPR1B	BMP5	bone morphogenetic protein 5	BMPR1B	bone morphogenetic protein receptor, type IB	DLRP							BMPR1B		known	putative
BMP5_BMPR2	BMP5	bone morphogenetic protein 5	BMPR2	bone morphogenetic protein receptor, type II (serine/threonine kinase)	DLRP							BMPR2		known	putative
BMP5_HFE2	BMP5	bone morphogenetic protein 5	HFE2	hemochromatosis type 2 (juvenile)					STRING.binding					novel	putative
BMP6_ACVR1	BMP6	bone morphogenetic protein 6	ACVR1	activin A receptor, type I	DLRP	HPMR					BMP6	ACVR1		known	literature supported
BMP6_ACVR2A	BMP6	bone morphogenetic protein 6	ACVR2A	activin A receptor, type IIA	DLRP			HPRD	STRING.binding	STRING.experiment	BMP6	ACVR2A		known	literature supported
BMP6_ACVR2B	BMP6	bone morphogenetic protein 6	ACVR2B	activin A receptor, type IIB	DLRP						BMP6	ACVR2B		known	putative
BMP6_BMPR1A	BMP6	bone morphogenetic protein 6	BMPR1A	bone morphogenetic protein receptor, type IA	DLRP	HPMR		HPRD			BMP6	BMPR1A		known	literature supported
BMP6_BMPR1B	BMP6	bone morphogenetic protein 6	BMPR1B	bone morphogenetic protein receptor, type IB	DLRP			HPRD	STRING.binding		BMP6	BMPR1B		known	literature supported
BMP6_BMPR2	BMP6	bone morphogenetic protein 6	BMPR2	bone morphogenetic protein receptor, type II (serine/threonine kinase)	DLRP			HPRD	STRING.binding	STRING.experiment	BMP6	BMPR2		known	literature supported
BMP7_ACVR1	BMP7	bone morphogenetic protein 7	ACVR1	activin A receptor, type I	DLRP	HPMR		HPRD	STRING.binding		BMP7	ACVR1		known	literature supported
BMP7_ACVR2A	BMP7	bone morphogenetic protein 7	ACVR2A	activin A receptor, type IIA	DLRP	HPMR		HPRD	STRING.binding	STRING.experiment	BMP7	ACVR2A		known	literature supported
BMP7_ACVR2B	BMP7	bone morphogenetic protein 7	ACVR2B	activin A receptor, type IIB	DLRP			HPRD			BMP7	ACVR2B		known	literature supported
BMP7_BMPR1A	BMP7	bone morphogenetic protein 7	BMPR1A	bone morphogenetic protein receptor, type IA	DLRP	HPMR		HPRD			BMP7	BMPR1A		known	literature supported
BMP7_BMPR1B	BMP7	bone morphogenetic protein 7	BMPR1B	bone morphogenetic protein receptor, type IB	DLRP	HPMR		HPRD	STRING.binding	STRING.experiment	BMP7	BMPR1B		known	literature supported
BMP7_BMPR2	BMP7	bone morphogenetic protein 7	BMPR2	bone morphogenetic protein receptor, type II (serine/threonine kinase)	DLRP			HPRD	STRING.binding	STRING.experiment	BMP7	BMPR2		known	literature supported
BMP7_ENG	BMP7	bone morphogenetic protein 7	ENG	endoglin				HPRD			BMP7	ENG		novel	literature supported
BMP8B_ACVR1	BMP8B	bone morphogenetic protein 8b	ACVR1	activin A receptor, type I	DLRP							ACVR1		known	putative
BMP8B_ACVR2A	BMP8B	bone morphogenetic protein 8b	ACVR2A	activin A receptor, type IIA	DLRP							ACVR2A		known	putative
BMP8B_ACVR2B	BMP8B	bone morphogenetic protein 8b	ACVR2B	activin A receptor, type IIB	DLRP							ACVR2B		known	putative
BMP8B_BMPR1A	BMP8B	bone morphogenetic protein 8b	BMPR1A	bone morphogenetic protein receptor, type IA	DLRP							BMPR1A		known	putative
BMP8B_BMPR1B	BMP8B	bone morphogenetic protein 8b	BMPR1B	bone morphogenetic protein receptor, type IB	DLRP							BMPR1B		known	putative
BMP8B_BMPR2	BMP8B	bone morphogenetic protein 8b	BMPR2	bone morphogenetic protein receptor, type II (serine/threonine kinase)	DLRP							BMPR2		known	putative
BST1_CAV1	BST1	bone marrow stromal cell antigen 1	CAV1	caveolin 1, caveolae protein, 22kDa				HPRD						novel	literature supported
BTC_EGFR	BTC	betacellulin	EGFR	epidermal growth factor receptor	DLRP	HPMR	IUPHAR	HPRD			BTC	EGFR		known	literature supported
BTC_ERBB2	BTC	betacellulin	ERBB2	v-erb-b2 avian erythroblastic leukemia viral oncogene homolog 2				HPRD			BTC	ERBB2		novel	literature supported
BTC_ERBB3	BTC	betacellulin	ERBB3	v-erb-b2 avian erythroblastic leukemia viral oncogene homolog 3	DLRP						BTC	ERBB3	9312020	known	literature supported
BTC_ERBB4	BTC	betacellulin	ERBB4	v-erb-b2 avian erythroblastic leukemia viral oncogene homolog 4	DLRP	HPMR	IUPHAR	HPRD			BTC	ERBB4		known	literature supported
BTLA_CD247	BTLA	B and T lymphocyte associated	CD247	CD247 molecule					STRING.binding					novel	putative
BTLA_CD79A	BTLA	B and T lymphocyte associated	CD79A	CD79a molecule, immunoglobulin-associated alpha					STRING.binding				19155498	novel	literature supported
BTLA_TNFRSF14	BTLA	B and T lymphocyte associated	TNFRSF14	tumor necrosis factor receptor superfamily, member 14			IUPHAR	HPRD	STRING.binding	STRING.experiment		TNFRSF14		known	literature supported
BTLA_VTCN1	BTLA	B and T lymphocyte associated	VTCN1	V-set domain containing T cell activation inhibitor 1				HPRD						novel	literature supported
C1QA_CD93	C1QA	complement component 1, q subcomponent, A chain	CD93	CD93 molecule				HPRD				CD93		novel	literature supported
C1QA_CR1	C1QA	complement component 1, q subcomponent, A chain	CR1	complement component (3b/4b) receptor 1 (Knops blood group)				HPRD						novel	literature supported
C1QA_CSPG4	C1QA	complement component 1, q subcomponent, A chain	CSPG4	chondroitin sulfate proteoglycan 4				HPRD						novel	literature supported
C1QB_LRP1	C1QB	complement component 1, q subcomponent, B chain	LRP1	low density lipoprotein receptor-related protein 1									11560994	novel	literature supported
C1QTNF1_AVPR2	C1QTNF1	C1q and tumor necrosis factor related protein 1	AVPR2	arginine vasopressin receptor 2				HPRD				AVPR2		novel	literature supported
C1QTNF5_MFRP	C1QTNF5	C1q and tumor necrosis factor related protein 5	MFRP	membrane frizzled-related protein				HPRD						novel	literature supported
C1orf112_PLSCR4	C1orf112	chromosome 1 open reading frame 112	PLSCR4	phospholipid scramblase 4					STRING.binding					novel	putative
C1orf194_PLSCR4	C1orf194	chromosome 1 open reading frame 194	PLSCR4	phospholipid scramblase 4					STRING.binding					novel	putative
C1orf200_LY6G6C	C1orf200	chromosome 1 open reading frame 200	LY6G6C	lymphocyte antigen 6 complex, locus G6C					STRING.binding					novel	putative
C1orf200_SLC16A4	C1orf200	chromosome 1 open reading frame 200	SLC16A4	solute carrier family 16, member 4					STRING.binding					novel	putative
C3_C3AR1	C3	complement component 3	C3AR1	complement component 3a receptor 1		HPMR	IUPHAR	HPRD	STRING.binding		C3	C3AR1		known	literature supported
C3_C5AR2	C3	complement component 3	C5AR2	complement component 5a receptor 2				HPRD			C3	GPR77		novel	literature supported
C3_CD19	C3	complement component 3	CD19	CD19 molecule					STRING.binding		C3		15454921	novel	literature supported
C3_CD46	C3	complement component 3	CD46	CD46 molecule, complement regulatory protein				HPRD	STRING.binding		C3			novel	literature supported
C3_CD81	C3	complement component 3	CD81	CD81 molecule					STRING.binding		C3	CD81		novel	putative
C3_CR1	C3	complement component 3	CR1	complement component (3b/4b) receptor 1 (Knops blood group)				HPRD	STRING.binding		C3			novel	literature supported
C3_IFITM1	C3	complement component 3	IFITM1	interferon induced transmembrane protein 1					STRING.binding		C3			novel	putative
C3_ITGAM	C3	complement component 3	ITGAM	integrin, alpha M (complement component 3 receptor 3 subunit)				HPRD	STRING.binding		C3	ITGAM		novel	literature supported
C3_ITGAX	C3	complement component 3	ITGAX	integrin, alpha X (complement component 3 receptor 4 subunit)		HPMR		HPRD	STRING.binding	STRING.experiment	C3	ITGAX		known	literature supported
C3_ITGB2	C3	complement component 3	ITGB2	integrin, beta 2 (complement component 3 receptor 3 and 4 subunit)		HPMR			STRING.binding		C3	ITGB2		known	literature supported
C3_LRP1	C3	complement component 3	LRP1	low density lipoprotein receptor-related protein 1		HPMR		HPRD			C3	LRP1		known	literature supported
C4A_C3AR1	C4A	complement component 4A (Rodgers blood group)	C3AR1	complement component 3a receptor 1				HPRD				C3AR1		novel	literature supported
C4A_C5AR2	C4A	complement component 4A (Rodgers blood group)	C5AR2	complement component 5a receptor 2				HPRD				GPR77		novel	literature supported
C4A_CR1	C4A	complement component 4A (Rodgers blood group)	CR1	complement component (3b/4b) receptor 1 (Knops blood group)				HPRD						novel	literature supported
C4BPA_BMPR2	C4BPA	complement component 4 binding protein, alpha	BMPR2	bone morphogenetic protein receptor, type II (serine/threonine kinase)				HPRD				BMPR2		novel	literature supported
C4BPA_CD40	C4BPA	complement component 4 binding protein, alpha	CD40	CD40 molecule, TNF receptor superfamily member 5					STRING.binding			CD40	12818164	novel	literature supported
C4BPA_LRP1	C4BPA	complement component 4 binding protein, alpha	LRP1	low density lipoprotein receptor-related protein 1				HPRD				LRP1		novel	literature supported
C4B_CD46	C4B	complement component 4B (Chido blood group)	CD46	CD46 molecule, complement regulatory protein				HPRD						novel	literature supported
C4B_CR1	C4B	complement component 4B (Chido blood group)	CR1	complement component (3b/4b) receptor 1 (Knops blood group)				HPRD						novel	literature supported
C5_C5AR1	C5	complement component 5	C5AR1	complement component 5a receptor 1		HPMR	IUPHAR	HPRD	STRING.binding		C5	C5AR1		known	literature supported
C5_C5AR2	C5	complement component 5	C5AR2	complement component 5a receptor 2		HPMR	IUPHAR		STRING.binding		C5	GPR77		known	literature supported
C5orf55_TRAF2	C5orf55	chromosome 5 open reading frame 55	TRAF2	TNF receptor-associated factor 2				HPRD				TRAF2		novel	literature supported
C6orf15_DDR1	C6orf15	chromosome 6 open reading frame 15	DDR1	discoidin domain receptor tyrosine kinase 1					STRING.binding			DDR1		novel	putative
CALCA_CALCR	CALCA	calcitonin-related polypeptide alpha	CALCR	calcitonin receptor		HPMR	IUPHAR		STRING.binding		CALCA	CALCR		known	literature supported
CALCA_CALCRL	CALCA	calcitonin-related polypeptide alpha	CALCRL	calcitonin receptor-like		HPMR		HPRD	STRING.binding	STRING.experiment	CALCA	CALCRL		known	literature supported
CALCA_RAMP1	CALCA	calcitonin-related polypeptide alpha	RAMP1	receptor (G protein-coupled) activity modifying protein 1		HPMR		HPRD	STRING.binding		CALCA	RAMP1		known	literature supported
CALCA_RAMP2	CALCA	calcitonin-related polypeptide alpha	RAMP2	receptor (G protein-coupled) activity modifying protein 2				HPRD			CALCA	RAMP2		novel	literature supported
CALCB_CALCR	CALCB	calcitonin-related polypeptide beta	CALCR	calcitonin receptor			IUPHAR				CALCB	CALCR		known	literature supported
CALCB_CALCRL	CALCB	calcitonin-related polypeptide beta	CALCRL	calcitonin receptor-like		HPMR			STRING.binding		CALCB	CALCRL		known	literature supported
CALCB_RAMP1	CALCB	calcitonin-related polypeptide beta	RAMP1	receptor (G protein-coupled) activity modifying protein 1		HPMR			STRING.binding		CALCB	RAMP1		known	literature supported
CALM1_ABCA1	CALM1	calmodulin 1 (phosphorylase kinase, delta)	ABCA1	ATP-binding cassette, sub-family A (ABC1), member 1					STRING.binding					novel	EXCLUDED not ligand
CALM1_ADCY8	CALM1	calmodulin 1 (phosphorylase kinase, delta)	ADCY8	adenylate cyclase 8 (brain)				HPRD	STRING.binding					novel	EXCLUDED not ligand
CALM1_ADCYAP1R1	CALM1	calmodulin 1 (phosphorylase kinase, delta)	ADCYAP1R1	adenylate cyclase activating polypeptide 1 (pituitary) receptor type I				HPRD				ADCYAP1R1		novel	EXCLUDED not ligand
CALM1_AQP6	CALM1	calmodulin 1 (phosphorylase kinase, delta)	AQP6	aquaporin 6, kidney specific					STRING.binding					novel	EXCLUDED not ligand
CALM1_CACNA1C	CALM1	calmodulin 1 (phosphorylase kinase, delta)	CACNA1C	calcium channel, voltage-dependent, L type, alpha 1C subunit						STRING.experiment				novel	EXCLUDED not ligand
CALM1_CALCR	CALM1	calmodulin 1 (phosphorylase kinase, delta)	CALCR	calcitonin receptor				HPRD				CALCR		novel	EXCLUDED not ligand
CALM1_CNGA2	CALM1	calmodulin 1 (phosphorylase kinase, delta)	CNGA2	cyclic nucleotide gated channel alpha 2				HPRD						novel	EXCLUDED not ligand
CALM1_CRHR1	CALM1	calmodulin 1 (phosphorylase kinase, delta)	CRHR1	corticotropin releasing hormone receptor 1				HPRD				CRHR1		novel	EXCLUDED not ligand
CALM1_EGFR	CALM1	calmodulin 1 (phosphorylase kinase, delta)	EGFR	epidermal growth factor receptor				HPRD	STRING.binding	STRING.experiment		EGFR		novel	EXCLUDED not ligand
CALM1_FAS	CALM1	calmodulin 1 (phosphorylase kinase, delta)	FAS	Fas cell surface death receptor				HPRD				FAS		novel	EXCLUDED not ligand
CALM1_GLP1R	CALM1	calmodulin 1 (phosphorylase kinase, delta)	GLP1R	glucagon-like peptide 1 receptor				HPRD				GLP1R		novel	EXCLUDED not ligand
CALM1_GLP2R	CALM1	calmodulin 1 (phosphorylase kinase, delta)	GLP2R	glucagon-like peptide 2 receptor				HPRD				GLP2R		novel	EXCLUDED not ligand
CALM1_GP6	CALM1	calmodulin 1 (phosphorylase kinase, delta)	GP6	glycoprotein VI (platelet)					STRING.binding					novel	EXCLUDED not ligand
CALM1_GRM3	CALM1	calmodulin 1 (phosphorylase kinase, delta)	GRM3	glutamate receptor, metabotropic 3				HPRD				GRM3		novel	EXCLUDED not ligand
CALM1_GRM4	CALM1	calmodulin 1 (phosphorylase kinase, delta)	GRM4	glutamate receptor, metabotropic 4				HPRD				GRM4		novel	EXCLUDED not ligand
CALM1_GRM5	CALM1	calmodulin 1 (phosphorylase kinase, delta)	GRM5	glutamate receptor, metabotropic 5				HPRD		STRING.experiment		GRM5		novel	EXCLUDED not ligand
CALM1_GRM7	CALM1	calmodulin 1 (phosphorylase kinase, delta)	GRM7	glutamate receptor, metabotropic 7				HPRD		STRING.experiment		GRM7		novel	EXCLUDED not ligand
CALM1_HMMR	CALM1	calmodulin 1 (phosphorylase kinase, delta)	HMMR	hyaluronan-mediated motility receptor (RHAMM)				HPRD				HMMR		novel	EXCLUDED not ligand
CALM1_HTR2C	CALM1	calmodulin 1 (phosphorylase kinase, delta)	HTR2C	5-hydroxytryptamine (serotonin) receptor 2C, G protein-coupled				HPRD	STRING.binding			HTR2C		novel	EXCLUDED not ligand
CALM1_INSR	CALM1	calmodulin 1 (phosphorylase kinase, delta)	INSR	insulin receptor				HPRD		STRING.experiment		INSR		novel	EXCLUDED not ligand
CALM1_KCNN4	CALM1	calmodulin 1 (phosphorylase kinase, delta)	KCNN4	potassium intermediate/small conductance calcium-activated channel, subfamily N, member 4				HPRD		STRING.experiment				novel	EXCLUDED not ligand
CALM1_KCNQ1	CALM1	calmodulin 1 (phosphorylase kinase, delta)	KCNQ1	potassium voltage-gated channel, KQT-like subfamily, member 1					STRING.binding					novel	EXCLUDED not ligand
CALM1_KCNQ3	CALM1	calmodulin 1 (phosphorylase kinase, delta)	KCNQ3	potassium voltage-gated channel, KQT-like subfamily, member 3				HPRD	STRING.binding					novel	EXCLUDED not ligand
CALM1_KCNQ5	CALM1	calmodulin 1 (phosphorylase kinase, delta)	KCNQ5	potassium voltage-gated channel, KQT-like subfamily, member 5				HPRD	STRING.binding					novel	EXCLUDED not ligand
CALM1_MIP	CALM1	calmodulin 1 (phosphorylase kinase, delta)	MIP	major intrinsic protein of lens fiber				HPRD		STRING.experiment				novel	EXCLUDED not ligand
CALM1_MYLK	CALM1	calmodulin 1 (phosphorylase kinase, delta)	MYLK	myosin light chain kinase			IUPHAR	HPRD	STRING.binding	STRING.experiment				known	EXCLUDED not ligand
CALM1_MYLK2	CALM1	calmodulin 1 (phosphorylase kinase, delta)	MYLK2	myosin light chain kinase 2			IUPHAR							known	EXCLUDED not ligand
CALM1_OPRM1	CALM1	calmodulin 1 (phosphorylase kinase, delta)	OPRM1	opioid receptor, mu 1				HPRD				OPRM1		novel	EXCLUDED not ligand
CALM1_PDE1A	CALM1	calmodulin 1 (phosphorylase kinase, delta)	PDE1A	phosphodiesterase 1A, calmodulin-dependent			IUPHAR	HPRD						known	EXCLUDED not ligand
CALM1_PDE1B	CALM1	calmodulin 1 (phosphorylase kinase, delta)	PDE1B	phosphodiesterase 1B, calmodulin-dependent			IUPHAR							known	EXCLUDED not ligand
CALM1_PDE1C	CALM1	calmodulin 1 (phosphorylase kinase, delta)	PDE1C	phosphodiesterase 1C, calmodulin-dependent 70kDa			IUPHAR							known	EXCLUDED not ligand
CALM1_PPAPDC2	CALM1	calmodulin 1 (phosphorylase kinase, delta)	PPAPDC2	phosphatidic acid phosphatase type 2 domain containing 2					STRING.binding					novel	EXCLUDED not ligand
CALM1_PTH2R	CALM1	calmodulin 1 (phosphorylase kinase, delta)	PTH2R	parathyroid hormone 2 receptor				HPRD				PTHR2		novel	EXCLUDED not ligand
CALM1_PTPRA	CALM1	calmodulin 1 (phosphorylase kinase, delta)	PTPRA	protein tyrosine phosphatase, receptor type, A				HPRD				PTPRA		novel	EXCLUDED not ligand
CALM1_SCN10A	CALM1	calmodulin 1 (phosphorylase kinase, delta)	SCN10A	sodium channel, voltage-gated, type X, alpha subunit					STRING.binding					novel	EXCLUDED not ligand
CALM1_SCN4A	CALM1	calmodulin 1 (phosphorylase kinase, delta)	SCN4A	sodium channel, voltage-gated, type IV, alpha subunit					STRING.binding					novel	EXCLUDED not ligand
CALM1_SCTR	CALM1	calmodulin 1 (phosphorylase kinase, delta)	SCTR	secretin receptor				HPRD				SCTR		novel	EXCLUDED not ligand
CALM1_SELL	CALM1	calmodulin 1 (phosphorylase kinase, delta)	SELL	selectin L					STRING.binding			SELL		novel	EXCLUDED not ligand
CALM1_TRPC3	CALM1	calmodulin 1 (phosphorylase kinase, delta)	TRPC3	transient receptor potential cation channel, subfamily C, member 3				HPRD						novel	EXCLUDED not ligand
CALM1_TRPC5	CALM1	calmodulin 1 (phosphorylase kinase, delta)	TRPC5	transient receptor potential cation channel, subfamily C, member 5					STRING.binding				15987684	novel	EXCLUDED not ligand
CALM1_VIPR1	CALM1	calmodulin 1 (phosphorylase kinase, delta)	VIPR1	vasoactive intestinal peptide receptor 1				HPRD				VIPR1		novel	EXCLUDED not ligand
CALM2_ABCA1	CALM2	calmodulin 2 (phosphorylase kinase, delta)	ABCA1	ATP-binding cassette, sub-family A (ABC1), member 1					STRING.binding					novel	EXCLUDED not ligand
CALM2_ADCY8	CALM2	calmodulin 2 (phosphorylase kinase, delta)	ADCY8	adenylate cyclase 8 (brain)					STRING.binding					novel	EXCLUDED not ligand
CALM2_AQP6	CALM2	calmodulin 2 (phosphorylase kinase, delta)	AQP6	aquaporin 6, kidney specific					STRING.binding					novel	EXCLUDED not ligand
CALM2_CACNA1C	CALM2	calmodulin 2 (phosphorylase kinase, delta)	CACNA1C	calcium channel, voltage-dependent, L type, alpha 1C subunit					STRING.binding	STRING.experiment				novel	EXCLUDED not ligand
CALM2_EGFR	CALM2	calmodulin 2 (phosphorylase kinase, delta)	EGFR	epidermal growth factor receptor				HPRD	STRING.binding			EGFR		novel	EXCLUDED not ligand
CALM2_GP6	CALM2	calmodulin 2 (phosphorylase kinase, delta)	GP6	glycoprotein VI (platelet)					STRING.binding					novel	EXCLUDED not ligand
CALM2_GRM5	CALM2	calmodulin 2 (phosphorylase kinase, delta)	GRM5	glutamate receptor, metabotropic 5				HPRD				GRM5		novel	EXCLUDED not ligand
CALM2_GRM7	CALM2	calmodulin 2 (phosphorylase kinase, delta)	GRM7	glutamate receptor, metabotropic 7				HPRD				GRM7		novel	EXCLUDED not ligand
CALM2_INSR	CALM2	calmodulin 2 (phosphorylase kinase, delta)	INSR	insulin receptor				HPRD				INSR		novel	EXCLUDED not ligand
CALM2_KCNQ1	CALM2	calmodulin 2 (phosphorylase kinase, delta)	KCNQ1	potassium voltage-gated channel, KQT-like subfamily, member 1					STRING.binding					novel	EXCLUDED not ligand
CALM2_KCNQ3	CALM2	calmodulin 2 (phosphorylase kinase, delta)	KCNQ3	potassium voltage-gated channel, KQT-like subfamily, member 3				HPRD						novel	EXCLUDED not ligand
CALM2_KCNQ5	CALM2	calmodulin 2 (phosphorylase kinase, delta)	KCNQ5	potassium voltage-gated channel, KQT-like subfamily, member 5				HPRD						novel	EXCLUDED not ligand
CALM2_MYLK	CALM2	calmodulin 2 (phosphorylase kinase, delta)	MYLK	myosin light chain kinase			IUPHAR		STRING.binding					known	EXCLUDED not ligand
CALM2_MYLK2	CALM2	calmodulin 2 (phosphorylase kinase, delta)	MYLK2	myosin light chain kinase 2			IUPHAR							known	EXCLUDED not ligand
CALM2_PDE1A	CALM2	calmodulin 2 (phosphorylase kinase, delta)	PDE1A	phosphodiesterase 1A, calmodulin-dependent			IUPHAR							known	EXCLUDED not ligand
CALM2_PDE1B	CALM2	calmodulin 2 (phosphorylase kinase, delta)	PDE1B	phosphodiesterase 1B, calmodulin-dependent			IUPHAR							known	EXCLUDED not ligand
CALM2_PDE1C	CALM2	calmodulin 2 (phosphorylase kinase, delta)	PDE1C	phosphodiesterase 1C, calmodulin-dependent 70kDa			IUPHAR							known	EXCLUDED not ligand
CALM2_PPAPDC2	CALM2	calmodulin 2 (phosphorylase kinase, delta)	PPAPDC2	phosphatidic acid phosphatase type 2 domain containing 2					STRING.binding					novel	EXCLUDED not ligand
CALM2_SCN10A	CALM2	calmodulin 2 (phosphorylase kinase, delta)	SCN10A	sodium channel, voltage-gated, type X, alpha subunit					STRING.binding					novel	EXCLUDED not ligand
CALM2_SCN4A	CALM2	calmodulin 2 (phosphorylase kinase, delta)	SCN4A	sodium channel, voltage-gated, type IV, alpha subunit					STRING.binding					novel	EXCLUDED not ligand
CALM2_SELL	CALM2	calmodulin 2 (phosphorylase kinase, delta)	SELL	selectin L					STRING.binding			SELL		novel	EXCLUDED not ligand
CALM2_TRPC5	CALM2	calmodulin 2 (phosphorylase kinase, delta)	TRPC5	transient receptor potential cation channel, subfamily C, member 5					STRING.binding					novel	EXCLUDED not ligand
CALM3_ABCA1	CALM3	calmodulin 3 (phosphorylase kinase, delta)	ABCA1	ATP-binding cassette, sub-family A (ABC1), member 1					STRING.binding					novel	EXCLUDED not ligand
CALM3_ADCY8	CALM3	calmodulin 3 (phosphorylase kinase, delta)	ADCY8	adenylate cyclase 8 (brain)					STRING.binding					novel	EXCLUDED not ligand
CALM3_AQP6	CALM3	calmodulin 3 (phosphorylase kinase, delta)	AQP6	aquaporin 6, kidney specific					STRING.binding					novel	EXCLUDED not ligand
CALM3_EGFR	CALM3	calmodulin 3 (phosphorylase kinase, delta)	EGFR	epidermal growth factor receptor				HPRD	STRING.binding			EGFR		novel	EXCLUDED not ligand
CALM3_GP6	CALM3	calmodulin 3 (phosphorylase kinase, delta)	GP6	glycoprotein VI (platelet)					STRING.binding					novel	EXCLUDED not ligand
CALM3_GRM5	CALM3	calmodulin 3 (phosphorylase kinase, delta)	GRM5	glutamate receptor, metabotropic 5				HPRD				GRM5		novel	EXCLUDED not ligand
CALM3_GRM7	CALM3	calmodulin 3 (phosphorylase kinase, delta)	GRM7	glutamate receptor, metabotropic 7				HPRD				GRM7		novel	EXCLUDED not ligand
CALM3_INSR	CALM3	calmodulin 3 (phosphorylase kinase, delta)	INSR	insulin receptor				HPRD				INSR		novel	EXCLUDED not ligand
CALM3_KCNQ1	CALM3	calmodulin 3 (phosphorylase kinase, delta)	KCNQ1	potassium voltage-gated channel, KQT-like subfamily, member 1					STRING.binding					novel	EXCLUDED not ligand
CALM3_KCNQ3	CALM3	calmodulin 3 (phosphorylase kinase, delta)	KCNQ3	potassium voltage-gated channel, KQT-like subfamily, member 3				HPRD						novel	EXCLUDED not ligand
CALM3_KCNQ5	CALM3	calmodulin 3 (phosphorylase kinase, delta)	KCNQ5	potassium voltage-gated channel, KQT-like subfamily, member 5				HPRD						novel	EXCLUDED not ligand
CALM3_MYLK	CALM3	calmodulin 3 (phosphorylase kinase, delta)	MYLK	myosin light chain kinase			IUPHAR		STRING.binding					known	EXCLUDED not ligand
CALM3_MYLK2	CALM3	calmodulin 3 (phosphorylase kinase, delta)	MYLK2	myosin light chain kinase 2			IUPHAR							known	EXCLUDED not ligand
CALM3_PDE1A	CALM3	calmodulin 3 (phosphorylase kinase, delta)	PDE1A	phosphodiesterase 1A, calmodulin-dependent			IUPHAR							known	EXCLUDED not ligand
CALM3_PDE1B	CALM3	calmodulin 3 (phosphorylase kinase, delta)	PDE1B	phosphodiesterase 1B, calmodulin-dependent			IUPHAR							known	EXCLUDED not ligand
CALM3_PDE1C	CALM3	calmodulin 3 (phosphorylase kinase, delta)	PDE1C	phosphodiesterase 1C, calmodulin-dependent 70kDa			IUPHAR							known	EXCLUDED not ligand
CALM3_PPAPDC2	CALM3	calmodulin 3 (phosphorylase kinase, delta)	PPAPDC2	phosphatidic acid phosphatase type 2 domain containing 2					STRING.binding					novel	EXCLUDED not ligand
CALM3_SCN10A	CALM3	calmodulin 3 (phosphorylase kinase, delta)	SCN10A	sodium channel, voltage-gated, type X, alpha subunit					STRING.binding					novel	EXCLUDED not ligand
CALM3_SCN4A	CALM3	calmodulin 3 (phosphorylase kinase, delta)	SCN4A	sodium channel, voltage-gated, type IV, alpha subunit					STRING.binding					novel	EXCLUDED not ligand
CALM3_SELL	CALM3	calmodulin 3 (phosphorylase kinase, delta)	SELL	selectin L					STRING.binding			SELL		novel	EXCLUDED not ligand
CALM3_TRPC5	CALM3	calmodulin 3 (phosphorylase kinase, delta)	TRPC5	transient receptor potential cation channel, subfamily C, member 5					STRING.binding					novel	EXCLUDED not ligand
CALR_HLA-F	CALR	calreticulin	HLA-F	major histocompatibility complex, class I, F					STRING.binding		CALR			novel	putative
CALR_ITGA2B	CALR	calreticulin	ITGA2B	integrin, alpha 2b (platelet glycoprotein IIb of IIb/IIIa complex, antigen CD41)				HPRD			CALR	ITGA2B		novel	literature supported
CALR_ITGA3	CALR	calreticulin	ITGA3	integrin, alpha 3 (antigen CD49C, alpha 3 subunit of VLA-3 receptor)				HPRD			CALR	ITGA3		novel	literature supported
CALR_ITGAV	CALR	calreticulin	ITGAV	integrin, alpha V				HPRD			CALR	ITGAV		novel	literature supported
CALR_LRP1	CALR	calreticulin	LRP1	low density lipoprotein receptor-related protein 1				HPRD	STRING.binding	STRING.experiment	CALR	LRP1		novel	literature supported
CALR_MTNR1A	CALR	calreticulin	MTNR1A	melatonin receptor 1A				HPRD			CALR	MTNR1A		novel	literature supported
CALR_SCARF1	CALR	calreticulin	SCARF1	scavenger receptor class F, member 1		HPMR		HPRD			CALR	SCARF1		known	literature supported
CALR_TSHR	CALR	calreticulin	TSHR	thyroid stimulating hormone receptor				HPRD			CALR	TSHR		novel	literature supported
CAMP_EGFR	CAMP	cathelicidin antimicrobial peptide	EGFR	epidermal growth factor receptor					STRING.binding		CAMP	EGFR		novel	putative
CAMP_FPR2	CAMP	cathelicidin antimicrobial peptide	FPR2	formyl peptide receptor 2		HPMR	IUPHAR	HPRD			CAMP	FPRL1		known	literature supported
CAMP_IGF1R	CAMP	cathelicidin antimicrobial peptide	IGF1R	insulin-like growth factor 1 receptor					STRING.binding		CAMP	IGF1R		novel	putative
CAMP_P2RX7	CAMP	cathelicidin antimicrobial peptide	P2RX7	purinergic receptor P2X, ligand-gated ion channel, 7					STRING.binding		CAMP			novel	putative
CCK_CCKAR	CCK	cholecystokinin	CCKAR	cholecystokinin A receptor		HPMR		HPRD	STRING.binding	STRING.experiment	CCK	CCKAR		known	literature supported
CCK_CCKBR	CCK	cholecystokinin	CCKBR	cholecystokinin B receptor		HPMR	IUPHAR	HPRD	STRING.binding	STRING.experiment	CCK	CCKBR		known	literature supported
CCL11_ACKR2	CCL11	chemokine (C-C motif) ligand 11	ACKR2	atypical chemokine receptor 2	DLRP			HPRD			CCL11	CCBP2		known	literature supported
CCL11_ACKR4	CCL11	chemokine (C-C motif) ligand 11	ACKR4	atypical chemokine receptor 4				HPRD			CCL11	CCRL1		novel	literature supported
CCL11_CCR2	CCL11	chemokine (C-C motif) ligand 11	CCR2	chemokine (C-C motif) receptor 2			IUPHAR	HPRD			CCL11	CCR2		known	literature supported
CCL11_CCR3	CCL11	chemokine (C-C motif) ligand 11	CCR3	chemokine (C-C motif) receptor 3	DLRP	HPMR	IUPHAR	HPRD		STRING.experiment	CCL11	CCR3		known	literature supported
CCL11_CCR5	CCL11	chemokine (C-C motif) ligand 11	CCR5	chemokine (C-C motif) receptor 5 (gene/pseudogene)	DLRP		IUPHAR	HPRD		STRING.experiment	CCL11	CCR5		known	literature supported
CCL11_CXCR3	CCL11	chemokine (C-C motif) ligand 11	CXCR3	chemokine (C-X-C motif) receptor 3	DLRP		IUPHAR		STRING.binding		CCL11	CXCR3		known	literature supported
CCL13_ACKR2	CCL13	chemokine (C-C motif) ligand 13	ACKR2	atypical chemokine receptor 2	DLRP			HPRD			CCL13	CCBP2		known	literature supported
CCL13_ACKR4	CCL13	chemokine (C-C motif) ligand 13	ACKR4	atypical chemokine receptor 4				HPRD			CCL13	CCRL1		novel	literature supported
CCL13_CCR1	CCL13	chemokine (C-C motif) ligand 13	CCR1	chemokine (C-C motif) receptor 1	DLRP		IUPHAR				CCL13	CCR1		known	literature supported
CCL13_CCR2	CCL13	chemokine (C-C motif) ligand 13	CCR2	chemokine (C-C motif) receptor 2	DLRP	HPMR	IUPHAR	HPRD		STRING.experiment	CCL13	CCR2		known	literature supported
CCL13_CCR3	CCL13	chemokine (C-C motif) ligand 13	CCR3	chemokine (C-C motif) receptor 3	DLRP	HPMR	IUPHAR	HPRD		STRING.experiment	CCL13	CCR3		known	literature supported
CCL13_CCR5	CCL13	chemokine (C-C motif) ligand 13	CCR5	chemokine (C-C motif) receptor 5 (gene/pseudogene)	DLRP		IUPHAR	HPRD			CCL13	CCR5		known	literature supported
CCL13_CCR9	CCL13	chemokine (C-C motif) ligand 13	CCR9	chemokine (C-C motif) receptor 9					STRING.binding		CCL13	CCR9		novel	putative
CCL13_CXCR3	CCL13	chemokine (C-C motif) ligand 13	CXCR3	chemokine (C-X-C motif) receptor 3			IUPHAR				CCL13	CXCR3		known	literature supported
CCL14_ACKR2	CCL14	chemokine (C-C motif) ligand 14	ACKR2	atypical chemokine receptor 2	DLRP			HPRD			CCL14	CCBP2		known	literature supported
CCL14_CCR1	CCL14	chemokine (C-C motif) ligand 14	CCR1	chemokine (C-C motif) receptor 1	DLRP	HPMR	IUPHAR	HPRD		STRING.experiment	CCL14	CCR1		known	literature supported
CCL14_CCR3	CCL14	chemokine (C-C motif) ligand 14	CCR3	chemokine (C-C motif) receptor 3				HPRD			CCL14	CCR3		novel	literature supported
CCL14_CCR5	CCL14	chemokine (C-C motif) ligand 14	CCR5	chemokine (C-C motif) receptor 5 (gene/pseudogene)		HPMR	IUPHAR	HPRD			CCL14	CCR5		known	literature supported
CCL15_CCR1	CCL15	chemokine (C-C motif) ligand 15	CCR1	chemokine (C-C motif) receptor 1	DLRP	HPMR	IUPHAR	HPRD			CCL15	CCR1		known	literature supported
CCL15_CCR3	CCL15	chemokine (C-C motif) ligand 15	CCR3	chemokine (C-C motif) receptor 3	DLRP	HPMR	IUPHAR	HPRD			CCL15	CCR3		known	literature supported
CCL16_CCR1	CCL16	chemokine (C-C motif) ligand 16	CCR1	chemokine (C-C motif) receptor 1		HPMR		HPRD	STRING.binding	STRING.experiment	CCL16	CCR1		known	literature supported
CCL16_CCR2	CCL16	chemokine (C-C motif) ligand 16	CCR2	chemokine (C-C motif) receptor 2		HPMR	IUPHAR	HPRD			CCL16	CCR2		known	literature supported
CCL16_CCR5	CCL16	chemokine (C-C motif) ligand 16	CCR5	chemokine (C-C motif) receptor 5 (gene/pseudogene)			IUPHAR	HPRD			CCL16	CCR5		known	literature supported
CCL16_CCR8	CCL16	chemokine (C-C motif) ligand 16	CCR8	chemokine (C-C motif) receptor 8				HPRD	STRING.binding		CCL16	CCR8		novel	literature supported
CCL16_HRH4	CCL16	chemokine (C-C motif) ligand 16	HRH4	histamine receptor H4			IUPHAR	HPRD			CCL16	HRH4		known	literature supported
CCL17_CCR4	CCL17	chemokine (C-C motif) ligand 17	CCR4	chemokine (C-C motif) receptor 4	DLRP	HPMR	IUPHAR	HPRD		STRING.experiment	CCL17	CCR4		known	literature supported
CCL17_CCR8	CCL17	chemokine (C-C motif) ligand 17	CCR8	chemokine (C-C motif) receptor 8	DLRP			HPRD	STRING.binding	STRING.experiment	CCL17	CCR8		known	literature supported
CCL17_DARC	CCL17	chemokine (C-C motif) ligand 17	DARC	Duffy blood group, atypical chemokine receptor				HPRD			CCL17	DARC		novel	literature supported
CCL18_C14orf1	CCL18	chemokine (C-C motif) ligand 18 (pulmonary and activation-regulated)	C14orf1	chromosome 14 open reading frame 1				HPRD			CCL18			novel	literature supported
CCL19_ACKR2	CCL19	chemokine (C-C motif) ligand 19	ACKR2	atypical chemokine receptor 2				HPRD			CCL19	CCBP2		novel	literature supported
CCL19_ACKR4	CCL19	chemokine (C-C motif) ligand 19	ACKR4	atypical chemokine receptor 4			IUPHAR	HPRD			CCL19	CCRL1		known	literature supported
CCL19_CCR10	CCL19	chemokine (C-C motif) ligand 19	CCR10	chemokine (C-C motif) receptor 10				HPRD			CCL19	CCR10		novel	literature supported
CCL19_CCR7	CCL19	chemokine (C-C motif) ligand 19	CCR7	chemokine (C-C motif) receptor 7	DLRP	HPMR	IUPHAR	HPRD	STRING.binding		CCL19	CCR7		known	literature supported
CCL19_CCRL2	CCL19	chemokine (C-C motif) ligand 19	CCRL2	chemokine (C-C motif) receptor-like 2			IUPHAR				CCL19	CCRL2		known	literature supported
CCL19_CXCR3	CCL19	chemokine (C-C motif) ligand 19	CXCR3	chemokine (C-X-C motif) receptor 3			IUPHAR				CCL19	CXCR3		known	literature supported
CCL1_CCR8	CCL1	chemokine (C-C motif) ligand 1	CCR8	chemokine (C-C motif) receptor 8	DLRP	HPMR	IUPHAR	HPRD	STRING.binding	STRING.experiment	CCL1	CCR8		known	literature supported
CCL20_CCR6	CCL20	chemokine (C-C motif) ligand 20	CCR6	chemokine (C-C motif) receptor 6	DLRP	HPMR	IUPHAR	HPRD	STRING.binding	STRING.experiment	CCL20	CCR6		known	literature supported
CCL20_CXCR3	CCL20	chemokine (C-C motif) ligand 20	CXCR3	chemokine (C-X-C motif) receptor 3			IUPHAR				CCL20	CXCR3		known	literature supported
CCL21_ACKR2	CCL21	chemokine (C-C motif) ligand 21	ACKR2	atypical chemokine receptor 2				HPRD			CCL21	CCBP2		novel	literature supported
CCL21_ACKR4	CCL21	chemokine (C-C motif) ligand 21	ACKR4	atypical chemokine receptor 4			IUPHAR	HPRD			CCL21	CCRL1		known	literature supported
CCL21_CCR7	CCL21	chemokine (C-C motif) ligand 21	CCR7	chemokine (C-C motif) receptor 7	DLRP	HPMR	IUPHAR	HPRD	STRING.binding	STRING.experiment	CCL21	CCR7		known	literature supported
CCL21_CXCR3	CCL21	chemokine (C-C motif) ligand 21	CXCR3	chemokine (C-X-C motif) receptor 3	DLRP						CCL21	CXCR3	11907075	known	literature supported
CCL22_CCR4	CCL22	chemokine (C-C motif) ligand 22	CCR4	chemokine (C-C motif) receptor 4	DLRP	HPMR	IUPHAR	HPRD		STRING.experiment	CCL22	CCR4		known	literature supported
CCL23_CCR1	CCL23	chemokine (C-C motif) ligand 23	CCR1	chemokine (C-C motif) receptor 1	DLRP	HPMR	IUPHAR	HPRD		STRING.experiment	CCL23	CCR1		known	literature supported
CCL24_CCR2	CCL24	chemokine (C-C motif) ligand 24	CCR2	chemokine (C-C motif) receptor 2			IUPHAR				CCL24	CCR2		known	literature supported
CCL24_CCR3	CCL24	chemokine (C-C motif) ligand 24	CCR3	chemokine (C-C motif) receptor 3	DLRP	HPMR	IUPHAR	HPRD		STRING.experiment	CCL24	CCR3		known	literature supported
CCL25_ACKR2	CCL25	chemokine (C-C motif) ligand 25	ACKR2	atypical chemokine receptor 2				HPRD			CCL25	CCBP2		novel	literature supported
CCL25_ACKR4	CCL25	chemokine (C-C motif) ligand 25	ACKR4	atypical chemokine receptor 4			IUPHAR	HPRD			CCL25	CCRL1		known	literature supported
CCL25_CCR10	CCL25	chemokine (C-C motif) ligand 25	CCR10	chemokine (C-C motif) receptor 10				HPRD			CCL25	CCR10		novel	literature supported
CCL25_CCR9	CCL25	chemokine (C-C motif) ligand 25	CCR9	chemokine (C-C motif) receptor 9	DLRP	HPMR	IUPHAR	HPRD	STRING.binding	STRING.experiment	CCL25	CCR9		known	literature supported
CCL26_CCR1	CCL26	chemokine (C-C motif) ligand 26	CCR1	chemokine (C-C motif) receptor 1				HPRD			CCL26	CCR1		novel	literature supported
CCL26_CCR2	CCL26	chemokine (C-C motif) ligand 26	CCR2	chemokine (C-C motif) receptor 2			IUPHAR				CCL26	CCR2		known	literature supported
CCL26_CCR3	CCL26	chemokine (C-C motif) ligand 26	CCR3	chemokine (C-C motif) receptor 3	DLRP	HPMR	IUPHAR	HPRD			CCL26	CCR3		known	literature supported
CCL27_ACKR2	CCL27	chemokine (C-C motif) ligand 27	ACKR2	atypical chemokine receptor 2				HPRD	STRING.binding		CCL27	CCBP2		novel	literature supported
CCL27_CCR10	CCL27	chemokine (C-C motif) ligand 27	CCR10	chemokine (C-C motif) receptor 10	DLRP	HPMR	IUPHAR	HPRD	STRING.binding	STRING.experiment	CCL27	CCR10		known	literature supported
CCL28_ACKR2	CCL28	chemokine (C-C motif) ligand 28	ACKR2	atypical chemokine receptor 2				HPRD	STRING.binding		CCL28	CCBP2		novel	literature supported
CCL28_CCR10	CCL28	chemokine (C-C motif) ligand 28	CCR10	chemokine (C-C motif) receptor 10		HPMR	IUPHAR	HPRD			CCL28	CCR10		known	literature supported
CCL28_CCR3	CCL28	chemokine (C-C motif) ligand 28	CCR3	chemokine (C-C motif) receptor 3		HPMR	IUPHAR	HPRD			CCL28	CCR3		known	literature supported
CCL2_ACKR2	CCL2	chemokine (C-C motif) ligand 2	ACKR2	atypical chemokine receptor 2	DLRP			HPRD			CCL2	CCBP2		known	literature supported
CCL2_ACKR4	CCL2	chemokine (C-C motif) ligand 2	ACKR4	atypical chemokine receptor 4				HPRD			CCL2	CCRL1		novel	literature supported
CCL2_CCR1	CCL2	chemokine (C-C motif) ligand 2	CCR1	chemokine (C-C motif) receptor 1	DLRP	HPMR		HPRD		STRING.experiment	CCL2	CCR1		known	literature supported
CCL2_CCR10	CCL2	chemokine (C-C motif) ligand 2	CCR10	chemokine (C-C motif) receptor 10				HPRD			CCL2	CCR10		novel	literature supported
CCL2_CCR2	CCL2	chemokine (C-C motif) ligand 2	CCR2	chemokine (C-C motif) receptor 2	DLRP	HPMR	IUPHAR	HPRD	STRING.binding	STRING.experiment	CCL2	CCR2		known	literature supported
CCL2_CCR3	CCL2	chemokine (C-C motif) ligand 2	CCR3	chemokine (C-C motif) receptor 3			IUPHAR				CCL2	CCR3		known	literature supported
CCL2_CCR4	CCL2	chemokine (C-C motif) ligand 2	CCR4	chemokine (C-C motif) receptor 4		HPMR					CCL2	CCR4		known	literature supported
CCL2_CCR5	CCL2	chemokine (C-C motif) ligand 2	CCR5	chemokine (C-C motif) receptor 5 (gene/pseudogene)			IUPHAR	HPRD			CCL2	CCR5		known	literature supported
CCL2_DARC	CCL2	chemokine (C-C motif) ligand 2	DARC	Duffy blood group, atypical chemokine receptor	DLRP			HPRD	STRING.binding	STRING.experiment	CCL2	DARC		known	literature supported
CCL3L1_CCR1	CCL3L1	chemokine (C-C motif) ligand 3-like 1	CCR1	chemokine (C-C motif) receptor 1				HPRD				CCR1		novel	literature supported
CCL3L1_CCR3	CCL3L1	chemokine (C-C motif) ligand 3-like 1	CCR3	chemokine (C-C motif) receptor 3				HPRD				CCR3		novel	literature supported
CCL3L1_CCR5	CCL3L1	chemokine (C-C motif) ligand 3-like 1	CCR5	chemokine (C-C motif) receptor 5 (gene/pseudogene)				HPRD				CCR5		novel	literature supported
CCL3L3_ACKR2	CCL3L3	chemokine (C-C motif) ligand 3-like 3	ACKR2	atypical chemokine receptor 2				HPRD				CCBP2		novel	literature supported
CCL3L3_CCR5	CCL3L3	chemokine (C-C motif) ligand 3-like 3	CCR5	chemokine (C-C motif) receptor 5 (gene/pseudogene)				HPRD	STRING.binding	STRING.experiment		CCR5		novel	literature supported
CCL3_ACKR2	CCL3	chemokine (C-C motif) ligand 3	ACKR2	atypical chemokine receptor 2				HPRD			CCL3	CCBP2		novel	literature supported
CCL3_CCR1	CCL3	chemokine (C-C motif) ligand 3	CCR1	chemokine (C-C motif) receptor 1	DLRP	HPMR	IUPHAR	HPRD	STRING.binding	STRING.experiment	CCL3	CCR1		known	literature supported
CCL3_CCR3	CCL3	chemokine (C-C motif) ligand 3	CCR3	chemokine (C-C motif) receptor 3				HPRD		STRING.experiment	CCL3	CCR3		novel	literature supported
CCL3_CCR4	CCL3	chemokine (C-C motif) ligand 3	CCR4	chemokine (C-C motif) receptor 4				HPRD			CCL3	CCR4		novel	literature supported
CCL3_CCR5	CCL3	chemokine (C-C motif) ligand 3	CCR5	chemokine (C-C motif) receptor 5 (gene/pseudogene)	DLRP	HPMR	IUPHAR	HPRD		STRING.experiment	CCL3	CCR5		known	literature supported
CCL4_ACKR2	CCL4	chemokine (C-C motif) ligand 4	ACKR2	atypical chemokine receptor 2	DLRP			HPRD			CCL4	CCBP2		known	literature supported
CCL4_CCR1	CCL4	chemokine (C-C motif) ligand 4	CCR1	chemokine (C-C motif) receptor 1	DLRP		IUPHAR	HPRD	STRING.binding		CCL4	CCR1		known	literature supported
CCL4_CCR3	CCL4	chemokine (C-C motif) ligand 4	CCR3	chemokine (C-C motif) receptor 3				HPRD			CCL4	CCR3		novel	literature supported
CCL4_CCR5	CCL4	chemokine (C-C motif) ligand 4	CCR5	chemokine (C-C motif) receptor 5 (gene/pseudogene)	DLRP	HPMR	IUPHAR	HPRD			CCL4	CCR5		known	literature supported
CCL4_CCR8	CCL4	chemokine (C-C motif) ligand 4	CCR8	chemokine (C-C motif) receptor 8	DLRP			HPRD			CCL4	CCR8		known	literature supported
CCL5_ACKR2	CCL5	chemokine (C-C motif) ligand 5	ACKR2	atypical chemokine receptor 2	DLRP			HPRD			CCL5	CCBP2		known	literature supported
CCL5_ACKR4	CCL5	chemokine (C-C motif) ligand 5	ACKR4	atypical chemokine receptor 4				HPRD			CCL5	CCRL1		novel	literature supported
CCL5_CCR1	CCL5	chemokine (C-C motif) ligand 5	CCR1	chemokine (C-C motif) receptor 1	DLRP		IUPHAR	HPRD	STRING.binding	STRING.experiment	CCL5	CCR1		known	literature supported
CCL5_CCR3	CCL5	chemokine (C-C motif) ligand 5	CCR3	chemokine (C-C motif) receptor 3	DLRP	HPMR	IUPHAR	HPRD	STRING.binding	STRING.experiment	CCL5	CCR3		known	literature supported
CCL5_CCR4	CCL5	chemokine (C-C motif) ligand 5	CCR4	chemokine (C-C motif) receptor 4	DLRP			HPRD		STRING.experiment	CCL5	CCR4		known	literature supported
CCL5_CCR5	CCL5	chemokine (C-C motif) ligand 5	CCR5	chemokine (C-C motif) receptor 5 (gene/pseudogene)	DLRP	HPMR	IUPHAR	HPRD	STRING.binding	STRING.experiment	CCL5	CCR5		known	literature supported
CCL5_CXCR3	CCL5	chemokine (C-C motif) ligand 5	CXCR3	chemokine (C-X-C motif) receptor 3			IUPHAR				CCL5	CXCR3		known	literature supported
CCL5_DARC	CCL5	chemokine (C-C motif) ligand 5	DARC	Duffy blood group, atypical chemokine receptor	DLRP			HPRD			CCL5	DARC		known	literature supported
CCL5_GPR75	CCL5	chemokine (C-C motif) ligand 5	GPR75	G protein-coupled receptor 75			IUPHAR				CCL5	GPR75		known	literature supported
CCL5_SDC1	CCL5	chemokine (C-C motif) ligand 5	SDC1	syndecan 1				HPRD	STRING.binding		CCL5	SDC1		novel	literature supported
CCL5_SDC4	CCL5	chemokine (C-C motif) ligand 5	SDC4	syndecan 4				HPRD	STRING.binding		CCL5	SDC4		novel	literature supported
CCL7_ACKR2	CCL7	chemokine (C-C motif) ligand 7	ACKR2	atypical chemokine receptor 2	DLRP			HPRD		STRING.experiment	CCL7	CCBP2		known	literature supported
CCL7_ACKR4	CCL7	chemokine (C-C motif) ligand 7	ACKR4	atypical chemokine receptor 4				HPRD			CCL7	CCRL1		novel	literature supported
CCL7_CCR1	CCL7	chemokine (C-C motif) ligand 7	CCR1	chemokine (C-C motif) receptor 1	DLRP	HPMR	IUPHAR	HPRD		STRING.experiment	CCL7	CCR1		known	literature supported
CCL7_CCR10	CCL7	chemokine (C-C motif) ligand 7	CCR10	chemokine (C-C motif) receptor 10				HPRD			CCL7	CCR10		novel	literature supported
CCL7_CCR2	CCL7	chemokine (C-C motif) ligand 7	CCR2	chemokine (C-C motif) receptor 2	DLRP	HPMR	IUPHAR	HPRD			CCL7	CCR2		known	literature supported
CCL7_CCR3	CCL7	chemokine (C-C motif) ligand 7	CCR3	chemokine (C-C motif) receptor 3	DLRP	HPMR	IUPHAR	HPRD		STRING.experiment	CCL7	CCR3		known	literature supported
CCL7_CCR5	CCL7	chemokine (C-C motif) ligand 7	CCR5	chemokine (C-C motif) receptor 5 (gene/pseudogene)	DLRP		IUPHAR	HPRD			CCL7	CCR5		known	literature supported
CCL7_CXCR3	CCL7	chemokine (C-C motif) ligand 7	CXCR3	chemokine (C-X-C motif) receptor 3			IUPHAR				CCL7	CXCR3		known	literature supported
CCL7_DARC	CCL7	chemokine (C-C motif) ligand 7	DARC	Duffy blood group, atypical chemokine receptor				HPRD			CCL7	DARC		novel	literature supported
CCL8_ACKR2	CCL8	chemokine (C-C motif) ligand 8	ACKR2	atypical chemokine receptor 2	DLRP			HPRD			CCL8	CCBP2		known	literature supported
CCL8_ACKR4	CCL8	chemokine (C-C motif) ligand 8	ACKR4	atypical chemokine receptor 4				HPRD			CCL8	CCRL1		novel	literature supported
CCL8_CCR1	CCL8	chemokine (C-C motif) ligand 8	CCR1	chemokine (C-C motif) receptor 1	DLRP		IUPHAR	HPRD			CCL8	CCR1		known	literature supported
CCL8_CCR2	CCL8	chemokine (C-C motif) ligand 8	CCR2	chemokine (C-C motif) receptor 2	DLRP		IUPHAR	HPRD			CCL8	CCR2		known	literature supported
CCL8_CCR3	CCL8	chemokine (C-C motif) ligand 8	CCR3	chemokine (C-C motif) receptor 3	DLRP	HPMR	IUPHAR	HPRD			CCL8	CCR3		known	literature supported
CCL8_CCR5	CCL8	chemokine (C-C motif) ligand 8	CCR5	chemokine (C-C motif) receptor 5 (gene/pseudogene)	DLRP	HPMR	IUPHAR	HPRD			CCL8	CCR5		known	literature supported
CCL8_DARC	CCL8	chemokine (C-C motif) ligand 8	DARC	Duffy blood group, atypical chemokine receptor				HPRD			CCL8	DARC		novel	literature supported
CD14_ITGA4	CD14	CD14 molecule	ITGA4	integrin, alpha 4 (antigen CD49D, alpha 4 subunit of VLA-4 receptor)									17274987	novel	literature supported
CD14_ITGB1	CD14	CD14 molecule	ITGB1	integrin, beta 1 (fibronectin receptor, beta polypeptide, antigen CD29 includes MDF2, MSK12)									17274987	novel	literature supported
CD24_SELP	CD24	CD24 molecule	SELP	selectin P (granule membrane protein 140kDa, antigen CD62)		HPMR		HPRD			CD24	SELP		known	literature supported
CD34_SELL	CD34	CD34 molecule	SELL	selectin L		HPMR			STRING.binding		CD34	SELL		known	literature supported
CD34_SELP	CD34	CD34 molecule	SELP	selectin P (granule membrane protein 140kDa, antigen CD62)					STRING.binding		CD34	SELP		novel	putative
CD40LG_CD40	CD40LG	CD40 ligand	CD40	CD40 molecule, TNF receptor superfamily member 5	DLRP	HPMR	IUPHAR	HPRD	STRING.binding	STRING.experiment	CD40LG	CD40		known	literature supported
CD40LG_ITGAM	CD40LG	CD40 ligand	ITGAM	integrin, alpha M (complement component 3 receptor 3 subunit)					STRING.binding		CD40LG	ITGAM		novel	putative
CD40LG_ITGB2	CD40LG	CD40 ligand	ITGB2	integrin, beta 2 (complement component 3 receptor 3 and 4 subunit)					STRING.binding		CD40LG	ITGB2		novel	putative
CD40LG_TRAF3	CD40LG	CD40 ligand	TRAF3	TNF receptor-associated factor 3					STRING.binding		CD40LG	TRAF3		novel	putative
CD55_CD97	CD55	CD55 molecule, decay accelerating factor for complement (Cromer blood group)	CD97	CD97 molecule		HPMR		HPRD	STRING.binding		CD55	CD97		known	literature supported
CD55_CR1	CD55	CD55 molecule, decay accelerating factor for complement (Cromer blood group)	CR1	complement component (3b/4b) receptor 1 (Knops blood group)				HPRD			CD55			novel	literature supported
CD55_EMR2	CD55	CD55 molecule, decay accelerating factor for complement (Cromer blood group)	EMR2	egf-like module containing, mucin-like, hormone receptor-like 2					STRING.binding		CD55	EMR2		novel	putative
CD5L_CD5	CD5L	CD5 molecule-like	CD5	CD5 molecule					STRING.binding				9723705	novel	literature supported
CD70_CD27	CD70	CD70 molecule	CD27	CD27 molecule	DLRP	HPMR	IUPHAR	HPRD	STRING.binding		TNFSF7	TNFRSF7		known	literature supported
CDH1_CDH2	CDH1	cadherin 1, type 1, E-cadherin (epithelial)	CDH2	cadherin 2, type 1, N-cadherin (neuronal)					STRING.binding		CDH1			novel	putative
CDH1_EGFR	CDH1	cadherin 1, type 1, E-cadherin (epithelial)	EGFR	epidermal growth factor receptor				HPRD	STRING.binding		CDH1	EGFR		novel	literature supported
CDH1_ERBB3	CDH1	cadherin 1, type 1, E-cadherin (epithelial)	ERBB3	v-erb-b2 avian erythroblastic leukemia viral oncogene homolog 3					STRING.binding		CDH1	ERBB3		novel	putative
CDH1_IGF1R	CDH1	cadherin 1, type 1, E-cadherin (epithelial)	IGF1R	insulin-like growth factor 1 receptor					STRING.binding		CDH1	IGF1R	22479204	novel	literature supported
CDH1_ITGAE	CDH1	cadherin 1, type 1, E-cadherin (epithelial)	ITGAE	integrin, alpha E (antigen CD103, human mucosal lymphocyte antigen 1; alpha polypeptide)		HPMR		HPRD			CDH1	ITGAE		known	literature supported
CDH1_ITGB7	CDH1	cadherin 1, type 1, E-cadherin (epithelial)	ITGB7	integrin, beta 7		HPMR		HPRD			CDH1	ITGB7		known	literature supported
CDH1_KLRG1	CDH1	cadherin 1, type 1, E-cadherin (epithelial)	KLRG1	killer cell lectin-like receptor subfamily G, member 1					STRING.binding	STRING.experiment	CDH1	KLRG1		novel	putative
CDH1_LRP5	CDH1	cadherin 1, type 1, E-cadherin (epithelial)	LRP5	low density lipoprotein receptor-related protein 5					STRING.binding		CDH1	LRP5		novel	putative
CDH1_PTPRF	CDH1	cadherin 1, type 1, E-cadherin (epithelial)	PTPRF	protein tyrosine phosphatase, receptor type, F				HPRD			CDH1	PTPRF		novel	literature supported
CDH1_PTPRM	CDH1	cadherin 1, type 1, E-cadherin (epithelial)	PTPRM	protein tyrosine phosphatase, receptor type, M				HPRD		STRING.experiment	CDH1	PTPRM		novel	literature supported
CELA3B_CHRM3	CELA3B	chymotrypsin-like elastase family, member 3B	CHRM3	cholinergic receptor, muscarinic 3					STRING.binding			CHRM3		novel	putative
CEL_CXCR4	CEL	carboxyl ester lipase	CXCR4	chemokine (C-X-C motif) receptor 4									18037996	novel	literature supported
CFH_ITGAM	CFH	complement factor H	ITGAM	integrin, alpha M (complement component 3 receptor 3 subunit)				HPRD			CFH	ITGAM		novel	literature supported
CFH_SELL	CFH	complement factor H	SELL	selectin L		HPMR		HPRD			CFH	SELL		known	literature supported
CGA_FSHR	CGA	glycoprotein hormones, alpha polypeptide	FSHR	follicle stimulating hormone receptor			IUPHAR		STRING.binding	STRING.experiment	CGA	FSHR		known	literature supported
CGA_LHCGR	CGA	glycoprotein hormones, alpha polypeptide	LHCGR	luteinizing hormone/choriogonadotropin receptor		HPMR	IUPHAR	HPRD	STRING.binding		CGA	LHCGR		known	literature supported
CGA_SIRPA	CGA	glycoprotein hormones, alpha polypeptide	SIRPA	signal-regulatory protein alpha					STRING.binding	STRING.experiment	CGA			novel	putative
CGA_TSHR	CGA	glycoprotein hormones, alpha polypeptide	TSHR	thyroid stimulating hormone receptor			IUPHAR		STRING.binding		CGA	TSHR		known	literature supported
CGB8_SIRPA	CGB8	chorionic gonadotropin, beta polypeptide 8	SIRPA	signal-regulatory protein alpha					STRING.binding	STRING.experiment				novel	putative
CGB_LHCGR	CGB	chorionic gonadotropin, beta polypeptide	LHCGR	luteinizing hormone/choriogonadotropin receptor		HPMR	IUPHAR	HPRD			CGB	LHCGR		known	literature supported
CGN_F11R	CGN	cingulin	F11R	F11 receptor				HPRD						novel	literature supported
CGN_OCLN	CGN	cingulin	OCLN	occludin					STRING.binding					novel	putative
CGN_TGFBR1	CGN	cingulin	TGFBR1	transforming growth factor, beta receptor 1					STRING.binding			TGFBR1		novel	putative
CGN_TGFBR2	CGN	cingulin	TGFBR2	transforming growth factor, beta receptor II (70/80kDa)					STRING.binding			TGFBR2		novel	putative
CHAD_ITGA2	CHAD	chondroadherin	ITGA2	integrin, alpha 2 (CD49B, alpha 2 subunit of VLA-2 receptor)		HPMR					CHAD	ITGA2		known	literature supported
CHAD_ITGB1	CHAD	chondroadherin	ITGB1	integrin, beta 1 (fibronectin receptor, beta polypeptide, antigen CD29 includes MDF2, MSK12)		HPMR					CHAD	ITGB1		known	literature supported
CLCF1_CNTFR	CLCF1	cardiotrophin-like cytokine factor 1	CNTFR	ciliary neurotrophic factor receptor		HPMR		HPRD	STRING.binding	STRING.experiment	CLCF1	CNTFR		known	literature supported
CLCF1_CRLF1	CLCF1	cardiotrophin-like cytokine factor 1	CRLF1	cytokine receptor-like factor 1		HPMR		HPRD	STRING.binding		CLCF1	CRLF1		known	literature supported
CLCF1_IL6ST	CLCF1	cardiotrophin-like cytokine factor 1	IL6ST	interleukin 6 signal transducer (gp130, oncostatin M receptor)		HPMR					CLCF1	IL6ST		known	literature supported
CLCF1_LIFR	CLCF1	cardiotrophin-like cytokine factor 1	LIFR	leukemia inhibitory factor receptor alpha		HPMR					CLCF1	LIFR		known	literature supported
CLEC11A_KIT	CLEC11A	C-type lectin domain family 11, member A	KIT	v-kit Hardy-Zuckerman 4 feline sarcoma viral oncogene homolog	DLRP						CLEC11A	KIT		known	putative
CLEC3A_CLEC10A	CLEC3A	C-type lectin domain family 3, member A	CLEC10A	C-type lectin domain family 10, member A					STRING.binding			CLEC10A		novel	putative
CLEC3A_CLEC2B	CLEC3A	C-type lectin domain family 3, member A	CLEC2B	C-type lectin domain family 2, member B					STRING.binding					novel	putative
CNTF_CNTFR	CNTF	ciliary neurotrophic factor	CNTFR	ciliary neurotrophic factor receptor	DLRP			HPRD	STRING.binding	STRING.experiment	CNTF	CNTFR		known	literature supported
CNTF_IL6R	CNTF	ciliary neurotrophic factor	IL6R	interleukin 6 receptor				HPRD	STRING.binding	STRING.experiment	CNTF	IL6R		novel	literature supported
CNTF_IL6ST	CNTF	ciliary neurotrophic factor	IL6ST	interleukin 6 signal transducer (gp130, oncostatin M receptor)	DLRP			HPRD		STRING.experiment	CNTF	IL6ST		known	literature supported
CNTF_LIFR	CNTF	ciliary neurotrophic factor	LIFR	leukemia inhibitory factor receptor alpha	DLRP			HPRD	STRING.binding	STRING.experiment	CNTF	LIFR		known	literature supported
CNTN2_CNTN1	CNTN2	contactin 2 (axonal)	CNTN1	contactin 1				HPRD				CNTN1		novel	literature supported
CNTN2_CNTNAP2	CNTN2	contactin 2 (axonal)	CNTNAP2	contactin associated protein-like 2				HPRD	STRING.binding					novel	literature supported
CNTN2_NRCAM	CNTN2	contactin 2 (axonal)	NRCAM	neuronal cell adhesion molecule				HPRD	STRING.binding					novel	literature supported
CNTN2_NRP1	CNTN2	contactin 2 (axonal)	NRP1	neuropilin 1					STRING.binding			NRP1		novel	putative
CNTN4_PTPRG	CNTN4	contactin 4	PTPRG	protein tyrosine phosphatase, receptor type, G									20133774	novel	literature supported
COL11A1_DDR1	COL11A1	collagen, type XI, alpha 1	DDR1	discoidin domain receptor tyrosine kinase 1				HPRD				DDR1		novel	literature supported
COL11A1_ITGA2	COL11A1	collagen, type XI, alpha 1	ITGA2	integrin, alpha 2 (CD49B, alpha 2 subunit of VLA-2 receptor)					STRING.binding			ITGA2		novel	putative
COL11A1_ITGB1	COL11A1	collagen, type XI, alpha 1	ITGB1	integrin, beta 1 (fibronectin receptor, beta polypeptide, antigen CD29 includes MDF2, MSK12)					STRING.binding			ITGB1		novel	putative
COL14A1_CD44	COL14A1	collagen, type XIV, alpha 1	CD44	CD44 molecule (Indian blood group)				HPRD				CD44		novel	literature supported
COL18A1_GPC1	COL18A1	collagen, type XVIII, alpha 1	GPC1	glypican 1		HPMR		HPRD			COL18A1	GPC1		known	literature supported
COL18A1_GPC4	COL18A1	collagen, type XVIII, alpha 1	GPC4	glypican 4				HPRD			COL18A1			novel	literature supported
COL18A1_ITGA5	COL18A1	collagen, type XVIII, alpha 1	ITGA5	integrin, alpha 5 (fibronectin receptor, alpha polypeptide)		HPMR		HPRD	STRING.binding		COL18A1	ITGA5		known	literature supported
COL18A1_ITGB1	COL18A1	collagen, type XVIII, alpha 1	ITGB1	integrin, beta 1 (fibronectin receptor, beta polypeptide, antigen CD29 includes MDF2, MSK12)		HPMR			STRING.binding		COL18A1	ITGB1		known	literature supported
COL18A1_KDR	COL18A1	collagen, type XVIII, alpha 1	KDR	kinase insert domain receptor (a type III receptor tyrosine kinase)				HPRD			COL18A1	KDR		novel	literature supported
COL1A1_CD36	COL1A1	collagen, type I, alpha 1	CD36	CD36 molecule (thrombospondin receptor)				HPRD	STRING.binding		COL1A1	CD36		novel	literature supported
COL1A1_CD44	COL1A1	collagen, type I, alpha 1	CD44	CD44 molecule (Indian blood group)				HPRD			COL1A1	CD44		novel	literature supported
COL1A1_CD93	COL1A1	collagen, type I, alpha 1	CD93	CD93 molecule				HPRD			COL1A1	CD93		novel	literature supported
COL1A1_DDR1	COL1A1	collagen, type I, alpha 1	DDR1	discoidin domain receptor tyrosine kinase 1		HPMR					COL1A1	DDR1		known	literature supported
COL1A1_DDR2	COL1A1	collagen, type I, alpha 1	DDR2	discoidin domain receptor tyrosine kinase 2		HPMR		HPRD			COL1A1	DDR2		known	literature supported
COL1A1_FLT4	COL1A1	collagen, type I, alpha 1	FLT4	fms-related tyrosine kinase 4					STRING.binding		COL1A1	FLT4		novel	putative
COL1A1_ITGA1	COL1A1	collagen, type I, alpha 1	ITGA1	integrin, alpha 1					STRING.binding		COL1A1	ITGA1		novel	putative
COL1A1_ITGA11	COL1A1	collagen, type I, alpha 1	ITGA11	integrin, alpha 11		HPMR			STRING.binding		COL1A1	ITGA11		known	literature supported
COL1A1_ITGA2	COL1A1	collagen, type I, alpha 1	ITGA2	integrin, alpha 2 (CD49B, alpha 2 subunit of VLA-2 receptor)		HPMR		HPRD	STRING.binding	STRING.experiment	COL1A1	ITGA2		known	literature supported
COL1A1_ITGA5	COL1A1	collagen, type I, alpha 1	ITGA5	integrin, alpha 5 (fibronectin receptor, alpha polypeptide)				HPRD			COL1A1	ITGA5		novel	literature supported
COL1A1_ITGAV	COL1A1	collagen, type I, alpha 1	ITGAV	integrin, alpha V					STRING.binding		COL1A1	ITGAV		novel	putative
COL1A1_ITGB1	COL1A1	collagen, type I, alpha 1	ITGB1	integrin, beta 1 (fibronectin receptor, beta polypeptide, antigen CD29 includes MDF2, MSK12)		HPMR			STRING.binding		COL1A1	ITGB1		known	literature supported
COL1A1_TMPRSS6	COL1A1	collagen, type I, alpha 1	TMPRSS6	transmembrane protease, serine 6				HPRD			COL1A1			novel	literature supported
COL1A2_CD36	COL1A2	collagen, type I, alpha 2	CD36	CD36 molecule (thrombospondin receptor)				HPRD	STRING.binding			CD36		novel	literature supported
COL1A2_CD44	COL1A2	collagen, type I, alpha 2	CD44	CD44 molecule (Indian blood group)				HPRD				CD44		novel	literature supported
COL1A2_CD93	COL1A2	collagen, type I, alpha 2	CD93	CD93 molecule				HPRD				CD93		novel	literature supported
COL1A2_FLT4	COL1A2	collagen, type I, alpha 2	FLT4	fms-related tyrosine kinase 4					STRING.binding			FLT4		novel	putative
COL1A2_ITGA1	COL1A2	collagen, type I, alpha 2	ITGA1	integrin, alpha 1					STRING.binding			ITGA1		novel	putative
COL1A2_ITGA11	COL1A2	collagen, type I, alpha 2	ITGA11	integrin, alpha 11					STRING.binding			ITGA11		novel	putative
COL1A2_ITGA2	COL1A2	collagen, type I, alpha 2	ITGA2	integrin, alpha 2 (CD49B, alpha 2 subunit of VLA-2 receptor)				HPRD	STRING.binding	STRING.experiment		ITGA2		novel	literature supported
COL1A2_ITGA2B	COL1A2	collagen, type I, alpha 2	ITGA2B	integrin, alpha 2b (platelet glycoprotein IIb of IIb/IIIa complex, antigen CD41)				HPRD				ITGA2B		novel	literature supported
COL1A2_ITGAV	COL1A2	collagen, type I, alpha 2	ITGAV	integrin, alpha V					STRING.binding			ITGAV		novel	putative
COL1A2_ITGB1	COL1A2	collagen, type I, alpha 2	ITGB1	integrin, beta 1 (fibronectin receptor, beta polypeptide, antigen CD29 includes MDF2, MSK12)					STRING.binding			ITGB1		novel	putative
COL1A2_ITGB3	COL1A2	collagen, type I, alpha 2	ITGB3	integrin, beta 3 (platelet glycoprotein IIIa, antigen CD61)				HPRD				ITGB3		novel	literature supported
COL2A1_DDR1	COL2A1	collagen, type II, alpha 1	DDR1	discoidin domain receptor tyrosine kinase 1				HPRD			COL2A1	DDR1		novel	literature supported
COL2A1_ITGA1	COL2A1	collagen, type II, alpha 1	ITGA1	integrin, alpha 1					STRING.binding		COL2A1	ITGA1		novel	putative
COL2A1_ITGA10	COL2A1	collagen, type II, alpha 1	ITGA10	integrin, alpha 10		HPMR			STRING.binding		COL2A1	ITGA10		known	literature supported
COL2A1_ITGA2	COL2A1	collagen, type II, alpha 1	ITGA2	integrin, alpha 2 (CD49B, alpha 2 subunit of VLA-2 receptor)		HPMR			STRING.binding		COL2A1	ITGA2		known	literature supported
COL2A1_ITGA2B	COL2A1	collagen, type II, alpha 1	ITGA2B	integrin, alpha 2b (platelet glycoprotein IIb of IIb/IIIa complex, antigen CD41)				HPRD		STRING.experiment	COL2A1	ITGA2B		novel	literature supported
COL2A1_ITGB1	COL2A1	collagen, type II, alpha 1	ITGB1	integrin, beta 1 (fibronectin receptor, beta polypeptide, antigen CD29 includes MDF2, MSK12)		HPMR			STRING.binding		COL2A1	ITGB1		known	literature supported
COL2A1_MAG	COL2A1	collagen, type II, alpha 1	MAG	myelin associated glycoprotein				HPRD			COL2A1			novel	literature supported
COL2A1_OR1E1	COL2A1	collagen, type II, alpha 1	OR1E1	olfactory receptor, family 1, subfamily E, member 1					STRING.binding		COL2A1	OR1E1		novel	putative
COL2A1_TNFRSF10A	COL2A1	collagen, type II, alpha 1	TNFRSF10A	tumor necrosis factor receptor superfamily, member 10a				HPRD			COL2A1	TNFRSF10A		novel	literature supported
COL3A1_DDR1	COL3A1	collagen, type III, alpha 1	DDR1	discoidin domain receptor tyrosine kinase 1				HPRD				DDR1		novel	literature supported
COL3A1_DDR2	COL3A1	collagen, type III, alpha 1	DDR2	discoidin domain receptor tyrosine kinase 2				HPRD				DDR2		novel	literature supported
COL3A1_ITGA2	COL3A1	collagen, type III, alpha 1	ITGA2	integrin, alpha 2 (CD49B, alpha 2 subunit of VLA-2 receptor)					STRING.binding			ITGA2		novel	putative
COL3A1_ITGB1	COL3A1	collagen, type III, alpha 1	ITGB1	integrin, beta 1 (fibronectin receptor, beta polypeptide, antigen CD29 includes MDF2, MSK12)					STRING.binding			ITGB1		novel	putative
COL3A1_MAG	COL3A1	collagen, type III, alpha 1	MAG	myelin associated glycoprotein				HPRD						novel	literature supported
COL4A1_CD47	COL4A1	collagen, type IV, alpha 1	CD47	CD47 molecule					STRING.binding		COL4A1	CD47		novel	putative
COL4A1_CD93	COL4A1	collagen, type IV, alpha 1	CD93	CD93 molecule				HPRD			COL4A1	CD93		novel	literature supported
COL4A1_ITGA1	COL4A1	collagen, type IV, alpha 1	ITGA1	integrin, alpha 1		HPMR			STRING.binding		COL4A1	ITGA1		known	literature supported
COL4A1_ITGA2	COL4A1	collagen, type IV, alpha 1	ITGA2	integrin, alpha 2 (CD49B, alpha 2 subunit of VLA-2 receptor)					STRING.binding		COL4A1	ITGA2		novel	putative
COL4A1_ITGAV	COL4A1	collagen, type IV, alpha 1	ITGAV	integrin, alpha V					STRING.binding		COL4A1	ITGAV	14610079	novel	literature supported
COL4A1_ITGB1	COL4A1	collagen, type IV, alpha 1	ITGB1	integrin, beta 1 (fibronectin receptor, beta polypeptide, antigen CD29 includes MDF2, MSK12)		HPMR			STRING.binding		COL4A1	ITGB1		known	literature supported
COL4A1_ITGB8	COL4A1	collagen, type IV, alpha 1	ITGB8	integrin, beta 8		HPMR					COL4A1	ITGB8		known	literature supported
COL4A2_CD93	COL4A2	collagen, type IV, alpha 2	CD93	CD93 molecule				HPRD				CD93		novel	literature supported
COL4A3_CD47	COL4A3	collagen, type IV, alpha 3 (Goodpasture antigen)	CD47	CD47 molecule					STRING.binding			CD47	10493512	novel	literature supported
COL4A3_CD93	COL4A3	collagen, type IV, alpha 3 (Goodpasture antigen)	CD93	CD93 molecule				HPRD				CD93		novel	literature supported
COL4A3_ITGA1	COL4A3	collagen, type IV, alpha 3 (Goodpasture antigen)	ITGA1	integrin, alpha 1					STRING.binding			ITGA1		novel	putative
COL4A3_ITGA2	COL4A3	collagen, type IV, alpha 3 (Goodpasture antigen)	ITGA2	integrin, alpha 2 (CD49B, alpha 2 subunit of VLA-2 receptor)					STRING.binding			ITGA2		novel	putative
COL4A3_ITGAV	COL4A3	collagen, type IV, alpha 3 (Goodpasture antigen)	ITGAV	integrin, alpha V					STRING.binding			ITGAV	12842087	novel	literature supported
COL4A3_ITGB1	COL4A3	collagen, type IV, alpha 3 (Goodpasture antigen)	ITGB1	integrin, beta 1 (fibronectin receptor, beta polypeptide, antigen CD29 includes MDF2, MSK12)					STRING.binding			ITGB1		novel	putative
COL4A4_CD47	COL4A4	collagen, type IV, alpha 4	CD47	CD47 molecule					STRING.binding			CD47		novel	putative
COL4A4_CD93	COL4A4	collagen, type IV, alpha 4	CD93	CD93 molecule				HPRD				CD93		novel	literature supported
COL4A4_ITGA1	COL4A4	collagen, type IV, alpha 4	ITGA1	integrin, alpha 1					STRING.binding			ITGA1		novel	putative
COL4A4_ITGA2	COL4A4	collagen, type IV, alpha 4	ITGA2	integrin, alpha 2 (CD49B, alpha 2 subunit of VLA-2 receptor)					STRING.binding			ITGA2		novel	putative
COL4A4_ITGAV	COL4A4	collagen, type IV, alpha 4	ITGAV	integrin, alpha V					STRING.binding			ITGAV		novel	putative
COL4A4_ITGB1	COL4A4	collagen, type IV, alpha 4	ITGB1	integrin, beta 1 (fibronectin receptor, beta polypeptide, antigen CD29 includes MDF2, MSK12)					STRING.binding			ITGB1		novel	putative
COL4A5_CD47	COL4A5	collagen, type IV, alpha 5	CD47	CD47 molecule					STRING.binding			CD47		novel	putative
COL4A5_CD93	COL4A5	collagen, type IV, alpha 5	CD93	CD93 molecule				HPRD				CD93		novel	literature supported
COL4A5_ITGA1	COL4A5	collagen, type IV, alpha 5	ITGA1	integrin, alpha 1					STRING.binding			ITGA1		novel	putative
COL4A5_ITGA2	COL4A5	collagen, type IV, alpha 5	ITGA2	integrin, alpha 2 (CD49B, alpha 2 subunit of VLA-2 receptor)					STRING.binding			ITGA2		novel	putative
COL4A5_ITGAV	COL4A5	collagen, type IV, alpha 5	ITGAV	integrin, alpha V					STRING.binding			ITGAV		novel	putative
COL4A5_ITGB1	COL4A5	collagen, type IV, alpha 5	ITGB1	integrin, beta 1 (fibronectin receptor, beta polypeptide, antigen CD29 includes MDF2, MSK12)					STRING.binding			ITGB1		novel	putative
COL4A6_CD47	COL4A6	collagen, type IV, alpha 6	CD47	CD47 molecule					STRING.binding			CD47		novel	putative
COL4A6_CD93	COL4A6	collagen, type IV, alpha 6	CD93	CD93 molecule				HPRD				CD93		novel	literature supported
COL4A6_ITGA1	COL4A6	collagen, type IV, alpha 6	ITGA1	integrin, alpha 1					STRING.binding			ITGA1		novel	putative
COL4A6_ITGA2	COL4A6	collagen, type IV, alpha 6	ITGA2	integrin, alpha 2 (CD49B, alpha 2 subunit of VLA-2 receptor)					STRING.binding			ITGA2		novel	putative
COL4A6_ITGAV	COL4A6	collagen, type IV, alpha 6	ITGAV	integrin, alpha V					STRING.binding			ITGAV		novel	putative
COL4A6_ITGB1	COL4A6	collagen, type IV, alpha 6	ITGB1	integrin, beta 1 (fibronectin receptor, beta polypeptide, antigen CD29 includes MDF2, MSK12)					STRING.binding			ITGB1		novel	putative
COL5A1_ITGA1	COL5A1	collagen, type V, alpha 1	ITGA1	integrin, alpha 1					STRING.binding			ITGA1		novel	putative
COL5A1_ITGB1	COL5A1	collagen, type V, alpha 1	ITGB1	integrin, beta 1 (fibronectin receptor, beta polypeptide, antigen CD29 includes MDF2, MSK12)					STRING.binding			ITGB1		novel	putative
COL5A1_SDC3	COL5A1	collagen, type V, alpha 1	SDC3	syndecan 3				HPRD				SDC3		novel	literature supported
COL5A2_DDR1	COL5A2	collagen, type V, alpha 2	DDR1	discoidin domain receptor tyrosine kinase 1				HPRD				DDR1		novel	literature supported
COL5A2_ITGA1	COL5A2	collagen, type V, alpha 2	ITGA1	integrin, alpha 1					STRING.binding			ITGA1		novel	putative
COL5A2_ITGB1	COL5A2	collagen, type V, alpha 2	ITGB1	integrin, beta 1 (fibronectin receptor, beta polypeptide, antigen CD29 includes MDF2, MSK12)					STRING.binding			ITGB1		novel	putative
COL5A3_SDC3	COL5A3	collagen, type V, alpha 3	SDC3	syndecan 3		HPMR					COL5A3	SDC3		known	literature supported
COL6A1_ITGA1	COL6A1	collagen, type VI, alpha 1	ITGA1	integrin, alpha 1					STRING.binding			ITGA1		novel	putative
COL6A1_ITGA2	COL6A1	collagen, type VI, alpha 1	ITGA2	integrin, alpha 2 (CD49B, alpha 2 subunit of VLA-2 receptor)					STRING.binding			ITGA2		novel	putative
COL6A1_ITGA6	COL6A1	collagen, type VI, alpha 1	ITGA6	integrin, alpha 6					STRING.binding			ITGA6		novel	putative
COL6A1_ITGB1	COL6A1	collagen, type VI, alpha 1	ITGB1	integrin, beta 1 (fibronectin receptor, beta polypeptide, antigen CD29 includes MDF2, MSK12)					STRING.binding			ITGB1		novel	putative
COL6A2_ITGA1	COL6A2	collagen, type VI, alpha 2	ITGA1	integrin, alpha 1					STRING.binding			ITGA1		novel	putative
COL6A2_ITGA2	COL6A2	collagen, type VI, alpha 2	ITGA2	integrin, alpha 2 (CD49B, alpha 2 subunit of VLA-2 receptor)					STRING.binding			ITGA2		novel	putative
COL6A2_ITGB1	COL6A2	collagen, type VI, alpha 2	ITGB1	integrin, beta 1 (fibronectin receptor, beta polypeptide, antigen CD29 includes MDF2, MSK12)					STRING.binding			ITGB1		novel	putative
COL6A3_ITGA1	COL6A3	collagen, type VI, alpha 3	ITGA1	integrin, alpha 1					STRING.binding			ITGA1		novel	putative
COL6A3_ITGA2	COL6A3	collagen, type VI, alpha 3	ITGA2	integrin, alpha 2 (CD49B, alpha 2 subunit of VLA-2 receptor)					STRING.binding			ITGA2		novel	putative
COL6A3_ITGB1	COL6A3	collagen, type VI, alpha 3	ITGB1	integrin, beta 1 (fibronectin receptor, beta polypeptide, antigen CD29 includes MDF2, MSK12)					STRING.binding			ITGB1		novel	putative
COL7A1_ITGA2	COL7A1	collagen, type VII, alpha 1	ITGA2	integrin, alpha 2 (CD49B, alpha 2 subunit of VLA-2 receptor)					STRING.binding			ITGA2		novel	putative
COL7A1_ITGB1	COL7A1	collagen, type VII, alpha 1	ITGB1	integrin, beta 1 (fibronectin receptor, beta polypeptide, antigen CD29 includes MDF2, MSK12)					STRING.binding			ITGB1		novel	putative
COL8A1_ITGA1	COL8A1	collagen, type VIII, alpha 1	ITGA1	integrin, alpha 1				HPRD				ITGA1		novel	literature supported
COL8A1_ITGA2	COL8A1	collagen, type VIII, alpha 1	ITGA2	integrin, alpha 2 (CD49B, alpha 2 subunit of VLA-2 receptor)				HPRD				ITGA2		novel	literature supported
COL9A1_MAG	COL9A1	collagen, type IX, alpha 1	MAG	myelin associated glycoprotein				HPRD						novel	literature supported
COL9A2_MAG	COL9A2	collagen, type IX, alpha 2	MAG	myelin associated glycoprotein				HPRD						novel	literature supported
COL9A3_MAG	COL9A3	collagen, type IX, alpha 3	MAG	myelin associated glycoprotein				HPRD						novel	literature supported
COLQ_MUSK	COLQ	collagen-like tail subunit (single strand of homotrimer) of asymmetric acetylcholinesterase	MUSK	muscle, skeletal, receptor tyrosine kinase				HPRD				MUSK		novel	literature supported
CORT_GHSR	CORT	cortistatin	GHSR	growth hormone secretagogue receptor		HPMR		HPRD			CORT	GHSR		known	literature supported
CORT_MRGPRX2	CORT	cortistatin	MRGPRX2	MAS-related GPR, member X2		HPMR		HPRD			CORT	MRGPRX2		known	literature supported
CORT_SSTR1	CORT	cortistatin	SSTR1	somatostatin receptor 1		HPMR	IUPHAR	HPRD		STRING.experiment	CORT	SSTR1		known	literature supported
CORT_SSTR2	CORT	cortistatin	SSTR2	somatostatin receptor 2		HPMR	IUPHAR	HPRD			CORT	SSTR2		known	literature supported
CORT_SSTR3	CORT	cortistatin	SSTR3	somatostatin receptor 3		HPMR	IUPHAR	HPRD		STRING.experiment	CORT	SSTR3		known	literature supported
CORT_SSTR4	CORT	cortistatin	SSTR4	somatostatin receptor 4		HPMR	IUPHAR	HPRD		STRING.experiment	CORT	SSTR4		known	literature supported
CORT_SSTR5	CORT	cortistatin	SSTR5	somatostatin receptor 5		HPMR	IUPHAR	HPRD		STRING.experiment	CORT	SSTR5		known	literature supported
CPAMD8_SCTR	CPAMD8	C3 and PZP-like, alpha-2-macroglobulin domain containing 8	SCTR	secretin receptor				HPRD				SCTR		novel	literature supported
CP_SLC40A1	CP	ceruloplasmin (ferroxidase)	SLC40A1	solute carrier family 40 (iron-regulated transporter), member 1									24921009	novel	literature supported
CRH_CRHR1	CRH	corticotropin releasing hormone	CRHR1	corticotropin releasing hormone receptor 1		HPMR	IUPHAR	HPRD	STRING.binding	STRING.experiment	CRH	CRHR1		known	literature supported
CRH_CRHR2	CRH	corticotropin releasing hormone	CRHR2	corticotropin releasing hormone receptor 2		HPMR	IUPHAR	HPRD			CRH	CRHR2		known	literature supported
CRH_MC2R	CRH	corticotropin releasing hormone	MC2R	melanocortin 2 receptor (adrenocorticotropic hormone)			IUPHAR				CRH	MC2R		known	literature supported
CRP_OLR1	CRP	C-reactive protein, pentraxin-related	OLR1	oxidized low density lipoprotein (lectin-like) receptor 1									21821723	novel	literature supported
CSF1_CSF1R	CSF1	colony stimulating factor 1 (macrophage)	CSF1R	colony stimulating factor 1 receptor	DLRP	HPMR	IUPHAR	HPRD	STRING.binding	STRING.experiment	CSF1	CSF1R		known	literature supported
CSF2_CSF1R	CSF2	colony stimulating factor 2 (granulocyte-macrophage)	CSF1R	colony stimulating factor 1 receptor			IUPHAR				CSF2	CSF1R		known	literature supported
CSF2_CSF2RA	CSF2	colony stimulating factor 2 (granulocyte-macrophage)	CSF2RA	colony stimulating factor 2 receptor, alpha, low-affinity (granulocyte-macrophage)	DLRP	HPMR	IUPHAR	HPRD	STRING.binding	STRING.experiment	CSF2	CSF2RA		known	literature supported
CSF2_CSF2RB	CSF2	colony stimulating factor 2 (granulocyte-macrophage)	CSF2RB	colony stimulating factor 2 receptor, beta, low-affinity (granulocyte-macrophage)	DLRP	HPMR		HPRD	STRING.binding	STRING.experiment	CSF2	CSF2RB		known	literature supported
CSF2_CSF3R	CSF2	colony stimulating factor 2 (granulocyte-macrophage)	CSF3R	colony stimulating factor 3 receptor (granulocyte)		HPMR					CSF2	CSF3R		known	literature supported
CSF2_IL3RA	CSF2	colony stimulating factor 2 (granulocyte-macrophage)	IL3RA	interleukin 3 receptor, alpha (low affinity)				HPRD			CSF2	IL3RA		novel	literature supported
CSF2_ITGA9	CSF2	colony stimulating factor 2 (granulocyte-macrophage)	ITGA9	integrin, alpha 9					STRING.binding		CSF2	ITGA9		novel	putative
CSF2_ITGB1	CSF2	colony stimulating factor 2 (granulocyte-macrophage)	ITGB1	integrin, beta 1 (fibronectin receptor, beta polypeptide, antigen CD29 includes MDF2, MSK12)					STRING.binding		CSF2	ITGB1		novel	putative
CSF2_SDC2	CSF2	colony stimulating factor 2 (granulocyte-macrophage)	SDC2	syndecan 2				HPRD	STRING.binding		CSF2	SDC2		novel	literature supported
CSF3_CSF1R	CSF3	colony stimulating factor 3 (granulocyte)	CSF1R	colony stimulating factor 1 receptor			IUPHAR					CSF1R		known	literature supported
CSF3_CSF3R	CSF3	colony stimulating factor 3 (granulocyte)	CSF3R	colony stimulating factor 3 receptor (granulocyte)	DLRP		IUPHAR	HPRD				CSF3R		known	literature supported
CSH1_PRLR	CSH1	chorionic somatomammotropin hormone 1 (placental lactogen)	PRLR	prolactin receptor			IUPHAR	HPRD				PRLR		known	literature supported
CSH2_PRLR	CSH2	chorionic somatomammotropin hormone 2	PRLR	prolactin receptor			IUPHAR					PRLR		known	literature supported
CSHL1_GHR	CSHL1	chorionic somatomammotropin hormone-like 1	GHR	growth hormone receptor					STRING.binding	STRING.experiment		GHR		novel	putative
CSHL1_PRLR	CSHL1	chorionic somatomammotropin hormone-like 1	PRLR	prolactin receptor			IUPHAR					PRLR		known	literature supported
CTF1_IL6ST	CTF1	cardiotrophin 1	IL6ST	interleukin 6 signal transducer (gp130, oncostatin M receptor)	DLRP			HPRD				IL6ST		known	literature supported
CTF1_LIFR	CTF1	cardiotrophin 1	LIFR	leukemia inhibitory factor receptor alpha	DLRP			HPRD	STRING.binding			LIFR		known	literature supported
CTGF_ERBB4	CTGF	connective tissue growth factor	ERBB4	v-erb-b2 avian erythroblastic leukemia viral oncogene homolog 4				HPRD			CTGF	ERBB4		novel	literature supported
CTGF_ITGA5	CTGF	connective tissue growth factor	ITGA5	integrin, alpha 5 (fibronectin receptor, alpha polypeptide)									18167060	novel	literature supported
CTGF_ITGAM	CTGF	connective tissue growth factor	ITGAM	integrin, alpha M (complement component 3 receptor 3 subunit)		HPMR			STRING.binding		CTGF	ITGAM		known	literature supported
CTGF_ITGB2	CTGF	connective tissue growth factor	ITGB2	integrin, beta 2 (complement component 3 receptor 3 and 4 subunit)		HPMR			STRING.binding		CTGF	ITGB2		known	literature supported
CTGF_LRP1	CTGF	connective tissue growth factor	LRP1	low density lipoprotein receptor-related protein 1				HPRD			CTGF	LRP1		novel	literature supported
CTGF_LRP6	CTGF	connective tissue growth factor	LRP6	low density lipoprotein receptor-related protein 6		HPMR					CTGF	LRP6		known	literature supported
CTGF_NTRK1	CTGF	connective tissue growth factor	NTRK1	neurotrophic tyrosine kinase, receptor, type 1					STRING.binding		CTGF	NTRK1	15601748	novel	literature supported
CTHRC1_FZD3	CTHRC1	collagen triple helix repeat containing 1	FZD3	frizzled class receptor 3									18606138	novel	literature supported
CTHRC1_FZD5	CTHRC1	collagen triple helix repeat containing 1	FZD5	frizzled class receptor 5					STRING.binding			FZD5	18606138	novel	literature supported
CTHRC1_FZD6	CTHRC1	collagen triple helix repeat containing 1	FZD6	frizzled class receptor 6					STRING.binding			FZD6	18606138	novel	literature supported
CUBN_LRP2	CUBN	cubilin (intrinsic factor-cobalamin receptor)	LRP2	low density lipoprotein receptor-related protein 2				HPRD	STRING.binding			LRP2		novel	literature supported
CX3CL1_CX3CR1	CX3CL1	chemokine (C-X3-C motif) ligand 1	CX3CR1	chemokine (C-X3-C motif) receptor 1	DLRP	HPMR	IUPHAR	HPRD	STRING.binding	STRING.experiment	CX3CL1	CX3CR1		known	literature supported
CXCL10_CCR3	CXCL10	chemokine (C-X-C motif) ligand 10	CCR3	chemokine (C-C motif) receptor 3			IUPHAR	HPRD			CXCL10	CCR3		known	literature supported
CXCL10_CXCR3	CXCL10	chemokine (C-X-C motif) ligand 10	CXCR3	chemokine (C-X-C motif) receptor 3	DLRP	HPMR	IUPHAR	HPRD	STRING.binding	STRING.experiment	CXCL10	CXCR3		known	literature supported
CXCL10_SDC4	CXCL10	chemokine (C-X-C motif) ligand 10	SDC4	syndecan 4					STRING.binding		CXCL10	SDC4	20484822	novel	literature supported
CXCL11_ACKR3	CXCL11	chemokine (C-X-C motif) ligand 11	ACKR3	atypical chemokine receptor 3			IUPHAR				CXCL11	CMKOR1		known	literature supported
CXCL11_CCR3	CXCL11	chemokine (C-X-C motif) ligand 11	CCR3	chemokine (C-C motif) receptor 3			IUPHAR	HPRD			CXCL11	CCR3		known	literature supported
CXCL11_CXCR3	CXCL11	chemokine (C-X-C motif) ligand 11	CXCR3	chemokine (C-X-C motif) receptor 3	DLRP	HPMR	IUPHAR	HPRD	STRING.binding	STRING.experiment	CXCL11	CXCR3		known	literature supported
CXCL12_ACKR3	CXCL12	chemokine (C-X-C motif) ligand 12	ACKR3	atypical chemokine receptor 3		HPMR	IUPHAR		STRING.binding		CXCL12	CMKOR1		known	literature supported
CXCL12_CCR4	CXCL12	chemokine (C-X-C motif) ligand 12	CCR4	chemokine (C-C motif) receptor 4						STRING.experiment	CXCL12	CCR4		novel	putative
CXCL12_CD4	CXCL12	chemokine (C-X-C motif) ligand 12	CD4	CD4 molecule				HPRD			CXCL12			novel	literature supported
CXCL12_CXCR3	CXCL12	chemokine (C-X-C motif) ligand 12	CXCR3	chemokine (C-X-C motif) receptor 3		HPMR	IUPHAR				CXCL12	CXCR3		known	literature supported
CXCL12_CXCR4	CXCL12	chemokine (C-X-C motif) ligand 12	CXCR4	chemokine (C-X-C motif) receptor 4	DLRP	HPMR	IUPHAR	HPRD	STRING.binding	STRING.experiment	CXCL12	CXCR4		known	literature supported
CXCL12_ITGB1	CXCL12	chemokine (C-X-C motif) ligand 12	ITGB1	integrin, beta 1 (fibronectin receptor, beta polypeptide, antigen CD29 includes MDF2, MSK12)									18448868	novel	literature supported
CXCL12_SDC4	CXCL12	chemokine (C-X-C motif) ligand 12	SDC4	syndecan 4					STRING.binding		CXCL12	SDC4		novel	putative
CXCL13_ACKR4	CXCL13	chemokine (C-X-C motif) ligand 13	ACKR4	atypical chemokine receptor 4				HPRD			CXCL13	CCRL1		novel	literature supported
CXCL13_CCR10	CXCL13	chemokine (C-X-C motif) ligand 13	CCR10	chemokine (C-C motif) receptor 10				HPRD			CXCL13	CCR10		novel	literature supported
CXCL13_CXCR3	CXCL13	chemokine (C-X-C motif) ligand 13	CXCR3	chemokine (C-X-C motif) receptor 3				HPRD	STRING.binding		CXCL13	CXCR3		novel	literature supported
CXCL13_CXCR5	CXCL13	chemokine (C-X-C motif) ligand 13	CXCR5	chemokine (C-X-C motif) receptor 5	DLRP	HPMR	IUPHAR	HPRD	STRING.binding	STRING.experiment	CXCL13	BLR1		known	literature supported
CXCL13_HTR2A	CXCL13	chemokine (C-X-C motif) ligand 13	HTR2A	5-hydroxytryptamine (serotonin) receptor 2A, G protein-coupled					STRING.binding		CXCL13	HTR2A		novel	putative
CXCL13_OPRD1	CXCL13	chemokine (C-X-C motif) ligand 13	OPRD1	opioid receptor, delta 1					STRING.binding		CXCL13			novel	putative
CXCL16_CXCR6	CXCL16	chemokine (C-X-C motif) ligand 16	CXCR6	chemokine (C-X-C motif) receptor 6		HPMR	IUPHAR	HPRD	STRING.binding		CXCL16	CXCR6		known	literature supported
CXCL1_CXCR1	CXCL1	chemokine (C-X-C motif) ligand 1 (melanoma growth stimulating activity, alpha)	CXCR1	chemokine (C-X-C motif) receptor 1		HPMR	IUPHAR	HPRD	STRING.binding	STRING.experiment	CXCL1	IL8RA		known	literature supported
CXCL1_CXCR2	CXCL1	chemokine (C-X-C motif) ligand 1 (melanoma growth stimulating activity, alpha)	CXCR2	chemokine (C-X-C motif) receptor 2	DLRP		IUPHAR	HPRD	STRING.binding	STRING.experiment	CXCL1	IL8RB		known	literature supported
CXCL1_DARC	CXCL1	chemokine (C-X-C motif) ligand 1 (melanoma growth stimulating activity, alpha)	DARC	Duffy blood group, atypical chemokine receptor	DLRP	HPMR		HPRD	STRING.binding	STRING.experiment	CXCL1	DARC		known	literature supported
CXCL2_CXCR1	CXCL2	chemokine (C-X-C motif) ligand 2	CXCR1	chemokine (C-X-C motif) receptor 1		HPMR		HPRD			CXCL2	IL8RA		known	literature supported
CXCL2_CXCR2	CXCL2	chemokine (C-X-C motif) ligand 2	CXCR2	chemokine (C-X-C motif) receptor 2	DLRP		IUPHAR	HPRD			CXCL2	IL8RB		known	literature supported
CXCL2_XCR1	CXCL2	chemokine (C-X-C motif) ligand 2	XCR1	chemokine (C motif) receptor 1		HPMR					CXCL2	XCR1		known	literature supported
CXCL3_CXCR1	CXCL3	chemokine (C-X-C motif) ligand 3	CXCR1	chemokine (C-X-C motif) receptor 1		HPMR		HPRD			CXCL3	IL8RA		known	literature supported
CXCL3_CXCR2	CXCL3	chemokine (C-X-C motif) ligand 3	CXCR2	chemokine (C-X-C motif) receptor 2	DLRP		IUPHAR	HPRD	STRING.binding		CXCL3	IL8RB		known	literature supported
CXCL5_CXCR1	CXCL5	chemokine (C-X-C motif) ligand 5	CXCR1	chemokine (C-X-C motif) receptor 1	DLRP	HPMR		HPRD		STRING.experiment	CXCL5	IL8RA		known	literature supported
CXCL5_CXCR2	CXCL5	chemokine (C-X-C motif) ligand 5	CXCR2	chemokine (C-X-C motif) receptor 2	DLRP		IUPHAR	HPRD	STRING.binding	STRING.experiment	CXCL5	IL8RB		known	literature supported
CXCL5_DARC	CXCL5	chemokine (C-X-C motif) ligand 5	DARC	Duffy blood group, atypical chemokine receptor				HPRD			CXCL5	DARC		novel	literature supported
CXCL6_CXCR1	CXCL6	chemokine (C-X-C motif) ligand 6	CXCR1	chemokine (C-X-C motif) receptor 1	DLRP	HPMR	IUPHAR	HPRD	STRING.binding		CXCL6	IL8RA		known	literature supported
CXCL6_CXCR2	CXCL6	chemokine (C-X-C motif) ligand 6	CXCR2	chemokine (C-X-C motif) receptor 2	DLRP	HPMR	IUPHAR	HPRD	STRING.binding		CXCL6	IL8RB		known	literature supported
CXCL9_CCR3	CXCL9	chemokine (C-X-C motif) ligand 9	CCR3	chemokine (C-C motif) receptor 3			IUPHAR	HPRD			CXCL9	CCR3		known	literature supported
CXCL9_CXCR3	CXCL9	chemokine (C-X-C motif) ligand 9	CXCR3	chemokine (C-X-C motif) receptor 3	DLRP	HPMR	IUPHAR	HPRD	STRING.binding	STRING.experiment	CXCL9	CXCR3		known	literature supported
CYR61_CAV1	CYR61	cysteine-rich, angiogenic inducer, 61	CAV1	caveolin 1, caveolae protein, 22kDa					STRING.binding		CYR61			novel	putative
CYR61_ITGA5	CYR61	cysteine-rich, angiogenic inducer, 61	ITGA5	integrin, alpha 5 (fibronectin receptor, alpha polypeptide)		HPMR					CYR61	ITGA5		known	literature supported
CYR61_ITGAM	CYR61	cysteine-rich, angiogenic inducer, 61	ITGAM	integrin, alpha M (complement component 3 receptor 3 subunit)		HPMR			STRING.binding		CYR61	ITGAM		known	literature supported
CYR61_ITGAV	CYR61	cysteine-rich, angiogenic inducer, 61	ITGAV	integrin, alpha V				HPRD	STRING.binding	STRING.experiment	CYR61	ITGAV		novel	literature supported
CYR61_ITGB2	CYR61	cysteine-rich, angiogenic inducer, 61	ITGB2	integrin, beta 2 (complement component 3 receptor 3 and 4 subunit)		HPMR			STRING.binding		CYR61	ITGB2		known	literature supported
CYR61_ITGB3	CYR61	cysteine-rich, angiogenic inducer, 61	ITGB3	integrin, beta 3 (platelet glycoprotein IIIa, antigen CD61)		HPMR					CYR61	ITGB3		known	literature supported
CYR61_ITGB5	CYR61	cysteine-rich, angiogenic inducer, 61	ITGB5	integrin, beta 5				HPRD	STRING.binding		CYR61	ITGB5		novel	literature supported
DCN_EGFR	DCN	decorin	EGFR	epidermal growth factor receptor				HPRD	STRING.binding	STRING.experiment		EGFR		novel	literature supported
DCN_ERBB4	DCN	decorin	ERBB4	v-erb-b2 avian erythroblastic leukemia viral oncogene homolog 4					STRING.binding			ERBB4	10942781	novel	literature supported
DCN_MET	DCN	decorin	MET	met proto-oncogene									10942781	novel	literature supported
DEFB103A_CCR6	DEFB103A	defensin, beta 103A	CCR6	chemokine (C-C motif) receptor 6				HPRD				CCR6		novel	literature supported
DEFB103B_CCR2	DEFB103B	defensin, beta 103B	CCR2	chemokine (C-C motif) receptor 2									23390582	novel	literature supported
DEFB103B_CCR6	DEFB103B	defensin, beta 103B	CCR6	chemokine (C-C motif) receptor 6									23390582	novel	literature supported
DEFB1_CCR6	DEFB1	defensin, beta 1	CCR6	chemokine (C-C motif) receptor 6				HPRD	STRING.binding		DEFB1	CCR6		novel	literature supported
DEFB4A_CCR6	DEFB4A	defensin, beta 4A	CCR6	chemokine (C-C motif) receptor 6			IUPHAR	HPRD	STRING.binding			CCR6		known	literature supported
DEFB4A_TLR4	DEFB4A	defensin, beta 4A	TLR4	toll-like receptor 4				HPRD				TLR4		novel	literature supported
DEFB4B_CCR6	DEFB4B	defensin, beta 4B	CCR6	chemokine (C-C motif) receptor 6			IUPHAR					CCR6		known	literature supported
DHH_BOC	DHH	desert hedgehog	BOC	BOC cell adhesion associated, oncogene regulated					STRING.binding	STRING.experiment	DHH	BOC	20519495	novel	literature supported
DHH_CDON	DHH	desert hedgehog	CDON	cell adhesion associated, oncogene regulated					STRING.binding	STRING.experiment	DHH	CDON	20519495	novel	literature supported
DHH_HHIP	DHH	desert hedgehog	HHIP	hedgehog interacting protein		HPMR		HPRD	STRING.binding	STRING.experiment	DHH	HHIP		known	literature supported
DHH_PTCH1	DHH	desert hedgehog	PTCH1	patched 1				HPRD	STRING.binding		DHH	PTCH		novel	literature supported
DHH_PTCH2	DHH	desert hedgehog	PTCH2	patched 2		HPMR		HPRD	STRING.binding		DHH	PTCH2		known	literature supported
DKK1_KREMEN1	DKK1	dickkopf WNT signaling pathway inhibitor 1	KREMEN1	kringle containing transmembrane protein 1		HPMR		HPRD	STRING.binding	STRING.experiment	DKK1	KREMEN1		known	literature supported
DKK1_KREMEN2	DKK1	dickkopf WNT signaling pathway inhibitor 1	KREMEN2	kringle containing transmembrane protein 2		HPMR			STRING.binding		DKK1	KREMEN2		known	literature supported
DKK1_LRP5	DKK1	dickkopf WNT signaling pathway inhibitor 1	LRP5	low density lipoprotein receptor-related protein 5				HPRD	STRING.binding		DKK1	LRP5		novel	literature supported
DKK1_LRP6	DKK1	dickkopf WNT signaling pathway inhibitor 1	LRP6	low density lipoprotein receptor-related protein 6		HPMR		HPRD	STRING.binding	STRING.experiment	DKK1	LRP6		known	literature supported
DKK2_KREMEN2	DKK2	dickkopf WNT signaling pathway inhibitor 2	KREMEN2	kringle containing transmembrane protein 2					STRING.binding		DKK2	KREMEN2	12527209	novel	literature supported
DKK2_LRP6	DKK2	dickkopf WNT signaling pathway inhibitor 2	LRP6	low density lipoprotein receptor-related protein 6		HPMR		HPRD	STRING.binding	STRING.experiment	DKK2	LRP6		known	literature supported
DLK1_NOTCH1	DLK1	delta-like 1 homolog (Drosophila)	NOTCH1	notch 1	DLRP				STRING.binding			NOTCH1	21419176	known	literature supported
DLK1_NOTCH2	DLK1	delta-like 1 homolog (Drosophila)	NOTCH2	notch 2	DLRP							NOTCH2		known	putative
DLK1_NOTCH3	DLK1	delta-like 1 homolog (Drosophila)	NOTCH3	notch 3	DLRP							NOTCH3		known	putative
DLK1_NOTCH4	DLK1	delta-like 1 homolog (Drosophila)	NOTCH4	notch 4	DLRP							NOTCH4		known	putative
DLK2_NOTCH1	DLK2	delta-like 2 homolog (Drosophila)	NOTCH1	notch 1									21419176	novel	literature supported
DLL1_NOTCH1	DLL1	delta-like 1 (Drosophila)	NOTCH1	notch 1	DLRP	HPMR		HPRD	STRING.binding		DLL1	NOTCH1		known	literature supported
DLL1_NOTCH2	DLL1	delta-like 1 (Drosophila)	NOTCH2	notch 2	DLRP			HPRD	STRING.binding	STRING.experiment	DLL1	NOTCH2		known	literature supported
DLL1_NOTCH3	DLL1	delta-like 1 (Drosophila)	NOTCH3	notch 3	DLRP			HPRD	STRING.binding	STRING.experiment	DLL1	NOTCH3		known	literature supported
DLL1_NOTCH4	DLL1	delta-like 1 (Drosophila)	NOTCH4	notch 4	DLRP						DLL1	NOTCH4		known	putative
DLL3_NOTCH1	DLL3	delta-like 3 (Drosophila)	NOTCH1	notch 1	DLRP						DLL3	NOTCH1		known	putative
DLL3_NOTCH2	DLL3	delta-like 3 (Drosophila)	NOTCH2	notch 2	DLRP						DLL3	NOTCH2		known	putative
DLL3_NOTCH3	DLL3	delta-like 3 (Drosophila)	NOTCH3	notch 3	DLRP						DLL3	NOTCH3		known	putative
DLL3_NOTCH4	DLL3	delta-like 3 (Drosophila)	NOTCH4	notch 4	DLRP						DLL3	NOTCH4		known	putative
DLL4_NOTCH1	DLL4	delta-like 4 (Drosophila)	NOTCH1	notch 1	DLRP	HPMR		HPRD	STRING.binding		DLL4	NOTCH1		known	literature supported
DLL4_NOTCH2	DLL4	delta-like 4 (Drosophila)	NOTCH2	notch 2	DLRP				STRING.binding		DLL4	NOTCH2	22842086	known	literature supported
DLL4_NOTCH3	DLL4	delta-like 4 (Drosophila)	NOTCH3	notch 3	DLRP				STRING.binding		DLL4	NOTCH3	18182388	known	literature supported
DLL4_NOTCH4	DLL4	delta-like 4 (Drosophila)	NOTCH4	notch 4	DLRP	HPMR		HPRD			DLL4	NOTCH4		known	literature supported
DSCAM_DCC	DSCAM	Down syndrome cell adhesion molecule	DCC	deleted in colorectal carcinoma					STRING.binding			DCC		novel	putative
DUSP18_CD151	DUSP18	dual specificity phosphatase 18	CD151	CD151 molecule (Raph blood group)		HPMR					DUSP18	CD151		known	EXCLUDED not ligand
DUSP18_ITGA1	DUSP18	dual specificity phosphatase 18	ITGA1	integrin, alpha 1		HPMR					DUSP18	ITGA1		known	EXCLUDED not ligand
DUSP18_ITGA2	DUSP18	dual specificity phosphatase 18	ITGA2	integrin, alpha 2 (CD49B, alpha 2 subunit of VLA-2 receptor)		HPMR					DUSP18	ITGA2		known	EXCLUDED not ligand
DUSP18_ITGA3	DUSP18	dual specificity phosphatase 18	ITGA3	integrin, alpha 3 (antigen CD49C, alpha 3 subunit of VLA-3 receptor)		HPMR					DUSP18	ITGA3		known	EXCLUDED not ligand
DUSP18_ITGA6	DUSP18	dual specificity phosphatase 18	ITGA6	integrin, alpha 6		HPMR					DUSP18	ITGA6		known	EXCLUDED not ligand
DUSP18_ITGA7	DUSP18	dual specificity phosphatase 18	ITGA7	integrin, alpha 7		HPMR					DUSP18	ITGA7		known	EXCLUDED not ligand
DUSP18_ITGB1	DUSP18	dual specificity phosphatase 18	ITGB1	integrin, beta 1 (fibronectin receptor, beta polypeptide, antigen CD29 includes MDF2, MSK12)		HPMR					DUSP18	ITGB1		known	EXCLUDED not ligand
DUSP18_ITGB4	DUSP18	dual specificity phosphatase 18	ITGB4	integrin, beta 4		HPMR					DUSP18	ITGB4		known	EXCLUDED not ligand
DUSP18_RPSA	DUSP18	dual specificity phosphatase 18	RPSA	ribosomal protein SA		HPMR					DUSP18	RPSA		known	EXCLUDED not ligand
EBI3_IL27RA	EBI3	Epstein-Barr virus induced 3	IL27RA	interleukin 27 receptor, alpha				HPRD	STRING.binding					novel	literature supported
EBI3_IL6ST	EBI3	Epstein-Barr virus induced 3	IL6ST	interleukin 6 signal transducer (gp130, oncostatin M receptor)					STRING.binding			IL6ST		novel	putative
ECM1_CACHD1	ECM1	extracellular matrix protein 1	CACHD1	cache domain containing 1					STRING.binding					novel	putative
EDA_EDA2R	EDA	ectodysplasin A	EDA2R	ectodysplasin A2 receptor		HPMR	IUPHAR	HPRD			EDA	EDA2R		known	literature supported
EDA_EDAR	EDA	ectodysplasin A	EDAR	ectodysplasin A receptor		HPMR	IUPHAR	HPRD		STRING.experiment	EDA	EDAR		known	literature supported
EDIL3_ITGAV	EDIL3	EGF-like repeats and discoidin I-like domains 3	ITGAV	integrin, alpha V				HPRD	STRING.binding			ITGAV		novel	literature supported
EDIL3_ITGB5	EDIL3	EGF-like repeats and discoidin I-like domains 3	ITGB5	integrin, beta 5					STRING.binding			ITGB5		novel	putative
EDN1_EDNRA	EDN1	endothelin 1	EDNRA	endothelin receptor type A		HPMR	IUPHAR	HPRD	STRING.binding		EDN1	EDNRA		known	literature supported
EDN1_EDNRB	EDN1	endothelin 1	EDNRB	endothelin receptor type B				HPRD	STRING.binding		EDN1	EDNRB		novel	literature supported
EDN1_ELTD1	EDN1	endothelin 1	ELTD1	EGF, latrophilin and seven transmembrane domain containing 1					STRING.binding		EDN1	ELTD1		novel	putative
EDN1_KEL	EDN1	endothelin 1	KEL	Kell blood group, metallo-endopeptidase				HPRD			EDN1			novel	literature supported
EDN2_EDNRA	EDN2	endothelin 2	EDNRA	endothelin receptor type A		HPMR	IUPHAR		STRING.binding		EDN2	EDNRA		known	literature supported
EDN2_EDNRB	EDN2	endothelin 2	EDNRB	endothelin receptor type B					STRING.binding		EDN2	EDNRB	14659083	novel	literature supported
EDN2_KEL	EDN2	endothelin 2	KEL	Kell blood group, metallo-endopeptidase				HPRD			EDN2			novel	literature supported
EDN3_EDNRA	EDN3	endothelin 3	EDNRA	endothelin receptor type A				HPRD	STRING.binding		EDN3	EDNRA		novel	literature supported
EDN3_EDNRB	EDN3	endothelin 3	EDNRB	endothelin receptor type B		HPMR	IUPHAR	HPRD	STRING.binding		EDN3	EDNRB		known	literature supported
EDN3_KEL	EDN3	endothelin 3	KEL	Kell blood group, metallo-endopeptidase				HPRD			EDN3			novel	literature supported
EFEMP1_EGFR	EFEMP1	EGF containing fibulin-like extracellular matrix protein 1	EGFR	epidermal growth factor receptor					STRING.binding			EGFR	19804359	novel	literature supported
EFEMP2_AQP1	EFEMP2	EGF containing fibulin-like extracellular matrix protein 2	AQP1	aquaporin 1 (Colton blood group)				HPRD						novel	literature supported
EFEMP2_CATSPER1	EFEMP2	EGF containing fibulin-like extracellular matrix protein 2	CATSPER1	cation channel, sperm associated 1				HPRD						novel	literature supported
EFEMP2_LINGO1	EFEMP2	EGF containing fibulin-like extracellular matrix protein 2	LINGO1	leucine rich repeat and Ig domain containing 1				HPRD				LRRN6A		novel	literature supported
EFEMP2_PLSCR4	EFEMP2	EGF containing fibulin-like extracellular matrix protein 2	PLSCR4	phospholipid scramblase 4				HPRD						novel	literature supported
EFNA1_EPHA1	EFNA1	ephrin-A1	EPHA1	EPH receptor A1	DLRP	HPMR		HPRD	STRING.binding	STRING.experiment	EFNA1	EPHA1		known	literature supported
EFNA1_EPHA2	EFNA1	ephrin-A1	EPHA2	EPH receptor A2	DLRP	HPMR		HPRD	STRING.binding	STRING.experiment	EFNA1	EPHA2		known	literature supported
EFNA1_EPHA3	EFNA1	ephrin-A1	EPHA3	EPH receptor A3	DLRP	HPMR		HPRD	STRING.binding	STRING.experiment	EFNA1	EPHA3		known	literature supported
EFNA1_EPHA4	EFNA1	ephrin-A1	EPHA4	EPH receptor A4	DLRP	HPMR		HPRD	STRING.binding	STRING.experiment	EFNA1	EPHA4		known	literature supported
EFNA1_EPHA5	EFNA1	ephrin-A1	EPHA5	EPH receptor A5	DLRP	HPMR		HPRD		STRING.experiment	EFNA1	EPHA5		known	literature supported
EFNA1_EPHA6	EFNA1	ephrin-A1	EPHA6	EPH receptor A6		HPMR		HPRD		STRING.experiment	EFNA1	EPHA6		known	literature supported
EFNA1_EPHA7	EFNA1	ephrin-A1	EPHA7	EPH receptor A7	DLRP	HPMR		HPRD		STRING.experiment	EFNA1	EPHA7		known	literature supported
EFNA1_EPHA8	EFNA1	ephrin-A1	EPHA8	EPH receptor A8	DLRP			HPRD			EFNA1	EPHA8		known	literature supported
EFNA1_EPHB1	EFNA1	ephrin-A1	EPHB1	EPH receptor B1				HPRD			EFNA1	EPHB1		novel	literature supported
EFNA1_EPHB6	EFNA1	ephrin-A1	EPHB6	EPH receptor B6					STRING.binding	STRING.experiment	EFNA1	EPHB6		novel	putative
EFNA2_EPHA1	EFNA2	ephrin-A2	EPHA1	EPH receptor A1	DLRP						EFNA2	EPHA1		known	putative
EFNA2_EPHA2	EFNA2	ephrin-A2	EPHA2	EPH receptor A2	DLRP			HPRD		STRING.experiment	EFNA2	EPHA2		known	literature supported
EFNA2_EPHA3	EFNA2	ephrin-A2	EPHA3	EPH receptor A3	DLRP	HPMR		HPRD	STRING.binding		EFNA2	EPHA3		known	literature supported
EFNA2_EPHA4	EFNA2	ephrin-A2	EPHA4	EPH receptor A4	DLRP	HPMR			STRING.binding	STRING.experiment	EFNA2	EPHA4		known	literature supported
EFNA2_EPHA5	EFNA2	ephrin-A2	EPHA5	EPH receptor A5	DLRP	HPMR		HPRD	STRING.binding		EFNA2	EPHA5		known	literature supported
EFNA2_EPHA6	EFNA2	ephrin-A2	EPHA6	EPH receptor A6		HPMR			STRING.binding		EFNA2	EPHA6		known	literature supported
EFNA2_EPHA7	EFNA2	ephrin-A2	EPHA7	EPH receptor A7	DLRP	HPMR			STRING.binding		EFNA2	EPHA7		known	literature supported
EFNA2_EPHA8	EFNA2	ephrin-A2	EPHA8	EPH receptor A8	DLRP	HPMR					EFNA2	EPHA8		known	literature supported
EFNA3_EPHA1	EFNA3	ephrin-A3	EPHA1	EPH receptor A1	DLRP						EFNA3	EPHA1	16466970	known	literature supported
EFNA3_EPHA2	EFNA3	ephrin-A3	EPHA2	EPH receptor A2	DLRP	HPMR		HPRD			EFNA3	EPHA2		known	literature supported
EFNA3_EPHA3	EFNA3	ephrin-A3	EPHA3	EPH receptor A3	DLRP	HPMR					EFNA3	EPHA3		known	literature supported
EFNA3_EPHA4	EFNA3	ephrin-A3	EPHA4	EPH receptor A4	DLRP	HPMR		HPRD	STRING.binding		EFNA3	EPHA4		known	literature supported
EFNA3_EPHA5	EFNA3	ephrin-A3	EPHA5	EPH receptor A5	DLRP	HPMR		HPRD			EFNA3	EPHA5		known	literature supported
EFNA3_EPHA6	EFNA3	ephrin-A3	EPHA6	EPH receptor A6		HPMR			STRING.binding	STRING.experiment	EFNA3	EPHA6		known	literature supported
EFNA3_EPHA7	EFNA3	ephrin-A3	EPHA7	EPH receptor A7	DLRP	HPMR		HPRD			EFNA3	EPHA7		known	literature supported
EFNA3_EPHA8	EFNA3	ephrin-A3	EPHA8	EPH receptor A8	DLRP	HPMR					EFNA3	EPHA8		known	literature supported
EFNA3_EPHB1	EFNA3	ephrin-A3	EPHB1	EPH receptor B1		HPMR					EFNA3	EPHB1		known	literature supported
EFNA3_EPHB6	EFNA3	ephrin-A3	EPHB6	EPH receptor B6					STRING.binding	STRING.experiment	EFNA3	EPHB6		novel	putative
EFNA4_EPHA1	EFNA4	ephrin-A4	EPHA1	EPH receptor A1	DLRP						EFNA4	EPHA1		known	putative
EFNA4_EPHA2	EFNA4	ephrin-A4	EPHA2	EPH receptor A2	DLRP	HPMR		HPRD			EFNA4	EPHA2		known	literature supported
EFNA4_EPHA3	EFNA4	ephrin-A4	EPHA3	EPH receptor A3	DLRP						EFNA4	EPHA3	8755474	known	literature supported
EFNA4_EPHA4	EFNA4	ephrin-A4	EPHA4	EPH receptor A4	DLRP			HPRD			EFNA4	EPHA4		known	literature supported
EFNA4_EPHA5	EFNA4	ephrin-A4	EPHA5	EPH receptor A5	DLRP	HPMR		HPRD			EFNA4	EPHA5		known	literature supported
EFNA4_EPHA6	EFNA4	ephrin-A4	EPHA6	EPH receptor A6		HPMR		HPRD			EFNA4	EPHA6		known	literature supported
EFNA4_EPHA7	EFNA4	ephrin-A4	EPHA7	EPH receptor A7	DLRP			HPRD			EFNA4	EPHA7		known	literature supported
EFNA4_EPHA8	EFNA4	ephrin-A4	EPHA8	EPH receptor A8	DLRP			HPRD			EFNA4	EPHA8		known	literature supported
EFNA5_EPHA1	EFNA5	ephrin-A5	EPHA1	EPH receptor A1	DLRP						EFNA5	EPHA1		known	putative
EFNA5_EPHA2	EFNA5	ephrin-A5	EPHA2	EPH receptor A2	DLRP	HPMR		HPRD	STRING.binding	STRING.experiment	EFNA5	EPHA2		known	literature supported
EFNA5_EPHA3	EFNA5	ephrin-A5	EPHA3	EPH receptor A3	DLRP	HPMR		HPRD	STRING.binding	STRING.experiment	EFNA5	EPHA3		known	literature supported
EFNA5_EPHA4	EFNA5	ephrin-A5	EPHA4	EPH receptor A4	DLRP	HPMR		HPRD	STRING.binding	STRING.experiment	EFNA5	EPHA4		known	literature supported
EFNA5_EPHA5	EFNA5	ephrin-A5	EPHA5	EPH receptor A5	DLRP	HPMR		HPRD	STRING.binding		EFNA5	EPHA5		known	literature supported
EFNA5_EPHA6	EFNA5	ephrin-A5	EPHA6	EPH receptor A6		HPMR			STRING.binding	STRING.experiment	EFNA5	EPHA6		known	literature supported
EFNA5_EPHA7	EFNA5	ephrin-A5	EPHA7	EPH receptor A7	DLRP			HPRD	STRING.binding	STRING.experiment	EFNA5	EPHA7		known	literature supported
EFNA5_EPHA8	EFNA5	ephrin-A5	EPHA8	EPH receptor A8	DLRP	HPMR		HPRD	STRING.binding		EFNA5	EPHA8		known	literature supported
EFNA5_EPHB1	EFNA5	ephrin-A5	EPHB1	EPH receptor B1				HPRD			EFNA5	EPHB1		novel	literature supported
EFNA5_EPHB2	EFNA5	ephrin-A5	EPHB2	EPH receptor B2		HPMR		HPRD	STRING.binding		EFNA5	EPHB2		known	literature supported
EFNA5_EPHB6	EFNA5	ephrin-A5	EPHB6	EPH receptor B6					STRING.binding	STRING.experiment	EFNA5	EPHB6	15107857	novel	literature supported
EFNB1_EPHA4	EFNB1	ephrin-B1	EPHA4	EPH receptor A4	DLRP				STRING.binding		EFNB1	EPHA4		known	putative
EFNB1_EPHA6	EFNB1	ephrin-B1	EPHA6	EPH receptor A6					STRING.binding	STRING.experiment	EFNB1	EPHA6		novel	putative
EFNB1_EPHB1	EFNB1	ephrin-B1	EPHB1	EPH receptor B1	DLRP	HPMR		HPRD	STRING.binding		EFNB1	EPHB1		known	literature supported
EFNB1_EPHB2	EFNB1	ephrin-B1	EPHB2	EPH receptor B2	DLRP	HPMR		HPRD	STRING.binding		EFNB1	EPHB2		known	literature supported
EFNB1_EPHB3	EFNB1	ephrin-B1	EPHB3	EPH receptor B3	DLRP	HPMR			STRING.binding		EFNB1	EPHB3		known	literature supported
EFNB1_EPHB4	EFNB1	ephrin-B1	EPHB4	EPH receptor B4	DLRP	HPMR					EFNB1	EPHB4		known	literature supported
EFNB1_EPHB6	EFNB1	ephrin-B1	EPHB6	EPH receptor B6	DLRP	HPMR			STRING.binding	STRING.experiment	EFNB1	EPHB6		known	literature supported
EFNB1_ERBB2	EFNB1	ephrin-B1	ERBB2	v-erb-b2 avian erythroblastic leukemia viral oncogene homolog 2					STRING.binding		EFNB1	ERBB2	22279592	novel	literature supported
EFNB2_EPHA3	EFNB2	ephrin-B2	EPHA3	EPH receptor A3				HPRD	STRING.binding	STRING.experiment	EFNB2	EPHA3		novel	literature supported
EFNB2_EPHA4	EFNB2	ephrin-B2	EPHA4	EPH receptor A4	DLRP	HPMR		HPRD	STRING.binding	STRING.experiment	EFNB2	EPHA4		known	literature supported
EFNB2_EPHA6	EFNB2	ephrin-B2	EPHA6	EPH receptor A6					STRING.binding	STRING.experiment	EFNB2	EPHA6	10648835	novel	literature supported
EFNB2_EPHB1	EFNB2	ephrin-B2	EPHB1	EPH receptor B1	DLRP	HPMR		HPRD	STRING.binding		EFNB2	EPHB1		known	literature supported
EFNB2_EPHB2	EFNB2	ephrin-B2	EPHB2	EPH receptor B2	DLRP	HPMR		HPRD	STRING.binding		EFNB2	EPHB2		known	literature supported
EFNB2_EPHB3	EFNB2	ephrin-B2	EPHB3	EPH receptor B3	DLRP	HPMR			STRING.binding		EFNB2	EPHB3		known	literature supported
EFNB2_EPHB4	EFNB2	ephrin-B2	EPHB4	EPH receptor B4	DLRP	HPMR		HPRD	STRING.binding	STRING.experiment	EFNB2	EPHB4		known	literature supported
EFNB2_EPHB6	EFNB2	ephrin-B2	EPHB6	EPH receptor B6	DLRP			HPRD	STRING.binding	STRING.experiment	EFNB2	EPHB6		known	literature supported
EFNB2_GRM1	EFNB2	ephrin-B2	GRM1	glutamate receptor, metabotropic 1				HPRD			EFNB2	GRM1		novel	literature supported
EFNB2_GRM5	EFNB2	ephrin-B2	GRM5	glutamate receptor, metabotropic 5				HPRD	STRING.binding		EFNB2	GRM5		novel	literature supported
EFNB2_PECAM1	EFNB2	ephrin-B2	PECAM1	platelet/endothelial cell adhesion molecule 1				HPRD			EFNB2			novel	literature supported
EFNB2_RHBDL2	EFNB2	ephrin-B2	RHBDL2	rhomboid, veinlet-like 2 (Drosophila)				HPRD			EFNB2			novel	literature supported
EFNB3_EPHA4	EFNB3	ephrin-B3	EPHA4	EPH receptor A4	DLRP	HPMR		HPRD		STRING.experiment	EFNB3	EPHA4		known	literature supported
EFNB3_EPHB1	EFNB3	ephrin-B3	EPHB1	EPH receptor B1	DLRP				STRING.binding		EFNB3	EPHB1		known	putative
EFNB3_EPHB2	EFNB3	ephrin-B3	EPHB2	EPH receptor B2	DLRP	HPMR			STRING.binding		EFNB3	EPHB2		known	literature supported
EFNB3_EPHB3	EFNB3	ephrin-B3	EPHB3	EPH receptor B3	DLRP	HPMR		HPRD	STRING.binding		EFNB3	EPHB3		known	literature supported
EFNB3_EPHB4	EFNB3	ephrin-B3	EPHB4	EPH receptor B4	DLRP						EFNB3	EPHB4	8755474	known	literature supported
EFNB3_EPHB6	EFNB3	ephrin-B3	EPHB6	EPH receptor B6	DLRP				STRING.binding	STRING.experiment	EFNB3	EPHB6		known	putative
EFNB3_RHBDL2	EFNB3	ephrin-B3	RHBDL2	rhomboid, veinlet-like 2 (Drosophila)				HPRD			EFNB3			novel	literature supported
EGFL8_NCR3	EGFL8	EGF-like-domain, multiple 8	NCR3	natural cytotoxicity triggering receptor 3					STRING.binding			NCR3		novel	putative
EGF_CAV1	EGF	epidermal growth factor	CAV1	caveolin 1, caveolae protein, 22kDa					STRING.binding		EGF			novel	putative
EGF_EGFR	EGF	epidermal growth factor	EGFR	epidermal growth factor receptor	DLRP	HPMR	IUPHAR	HPRD	STRING.binding	STRING.experiment	EGF	EGFR		known	literature supported
EGF_ERBB2	EGF	epidermal growth factor	ERBB2	v-erb-b2 avian erythroblastic leukemia viral oncogene homolog 2				HPRD	STRING.binding		EGF	ERBB2		novel	literature supported
EGF_ERBB3	EGF	epidermal growth factor	ERBB3	v-erb-b2 avian erythroblastic leukemia viral oncogene homolog 3				HPRD	STRING.binding		EGF	ERBB3		novel	literature supported
EGF_ERBB4	EGF	epidermal growth factor	ERBB4	v-erb-b2 avian erythroblastic leukemia viral oncogene homolog 4					STRING.binding	STRING.experiment	EGF	ERBB4	9305636	novel	literature supported
EGF_FSHR	EGF	epidermal growth factor	FSHR	follicle stimulating hormone receptor					STRING.binding		EGF	FSHR		novel	putative
EPGN_EGFR	EPGN	epithelial mitogen	EGFR	epidermal growth factor receptor			IUPHAR					EGFR		known	literature supported
EPO_EPOR	EPO	erythropoietin	EPOR	erythropoietin receptor	DLRP	HPMR	IUPHAR	HPRD	STRING.binding	STRING.experiment	EPO	EPOR		known	literature supported
EREG_EGFR	EREG	epiregulin	EGFR	epidermal growth factor receptor	DLRP	HPMR	IUPHAR	HPRD	STRING.binding		EREG	EGFR		known	literature supported
EREG_ERBB2	EREG	epiregulin	ERBB2	v-erb-b2 avian erythroblastic leukemia viral oncogene homolog 2					STRING.binding		EREG	ERBB2		novel	putative
EREG_ERBB3	EREG	epiregulin	ERBB3	v-erb-b2 avian erythroblastic leukemia viral oncogene homolog 3					STRING.binding		EREG	ERBB3		novel	putative
EREG_ERBB4	EREG	epiregulin	ERBB4	v-erb-b2 avian erythroblastic leukemia viral oncogene homolog 4	DLRP		IUPHAR	HPRD	STRING.binding		EREG	ERBB4		known	literature supported
F10_F3	F10	coagulation factor X	F3	coagulation factor III (thromboplastin, tissue factor)				HPRD	STRING.binding	STRING.experiment		F3		novel	literature supported
F10_ITGAM	F10	coagulation factor X	ITGAM	integrin, alpha M (complement component 3 receptor 3 subunit)					STRING.binding			ITGAM		novel	putative
F10_ITGB2	F10	coagulation factor X	ITGB2	integrin, beta 2 (complement component 3 receptor 3 and 4 subunit)					STRING.binding			ITGB2		novel	putative
F11_GP1BA	F11	coagulation factor XI	GP1BA	glycoprotein Ib (platelet), alpha polypeptide				HPRD						novel	literature supported
F12_CD93	F12	coagulation factor XII (Hageman factor)	CD93	CD93 molecule				HPRD				CD93		novel	literature supported
F12_GP1BA	F12	coagulation factor XII (Hageman factor)	GP1BA	glycoprotein Ib (platelet), alpha polypeptide				HPRD						novel	literature supported
F13A1_ITGA4	F13A1	coagulation factor XIII, A1 polypeptide	ITGA4	integrin, alpha 4 (antigen CD49D, alpha 4 subunit of VLA-4 receptor)					STRING.binding		F13A1	ITGA4	10816592	novel	literature supported
F13A1_ITGA9	F13A1	coagulation factor XIII, A1 polypeptide	ITGA9	integrin, alpha 9					STRING.binding		F13A1	ITGA9	10816592	novel	literature supported
F13A1_ITGB1	F13A1	coagulation factor XIII, A1 polypeptide	ITGB1	integrin, beta 1 (fibronectin receptor, beta polypeptide, antigen CD29 includes MDF2, MSK12)					STRING.binding		F13A1	ITGB1	10816592	novel	literature supported
F2_F2R	F2	coagulation factor II (thrombin)	F2R	coagulation factor II (thrombin) receptor		HPMR		HPRD	STRING.binding	STRING.experiment	F2	F2R		known	literature supported
F2_F2RL1	F2	coagulation factor II (thrombin)	F2RL1	coagulation factor II (thrombin) receptor-like 1		HPMR		HPRD	STRING.binding		F2	F2RL1		known	literature supported
F2_F2RL2	F2	coagulation factor II (thrombin)	F2RL2	coagulation factor II (thrombin) receptor-like 2		HPMR		HPRD	STRING.binding		F2	F2RL2		known	literature supported
F2_F2RL3	F2	coagulation factor II (thrombin)	F2RL3	coagulation factor II (thrombin) receptor-like 3		HPMR		HPRD	STRING.binding		F2	F2RL3		known	literature supported
F2_GP1BA	F2	coagulation factor II (thrombin)	GP1BA	glycoprotein Ib (platelet), alpha polypeptide				HPRD	STRING.binding	STRING.experiment	F2			novel	literature supported
F2_GP1BB	F2	coagulation factor II (thrombin)	GP1BB	glycoprotein Ib (platelet), beta polypeptide					STRING.binding		F2			novel	putative
F2_GP9	F2	coagulation factor II (thrombin)	GP9	glycoprotein IX (platelet)					STRING.binding		F2		2207326	novel	literature supported
F2_ITGA2B	F2	coagulation factor II (thrombin)	ITGA2B	integrin, alpha 2b (platelet glycoprotein IIb of IIb/IIIa complex, antigen CD41)				HPRD			F2	ITGA2B		novel	literature supported
F2_THBD	F2	coagulation factor II (thrombin)	THBD	thrombomodulin				HPRD	STRING.binding	STRING.experiment	F2	THBD		novel	literature supported
F7_F3	F7	coagulation factor VII (serum prothrombin conversion accelerator)	F3	coagulation factor III (thromboplastin, tissue factor)		HPMR		HPRD	STRING.binding	STRING.experiment	F7	F3		known	literature supported
F8_ASGR2	F8	coagulation factor VIII, procoagulant component	ASGR2	asialoglycoprotein receptor 2				HPRD			F8	ASGR2		novel	literature supported
F8_LDLR	F8	coagulation factor VIII, procoagulant component	LDLR	low density lipoprotein receptor					STRING.binding		F8	LDLR	15840700	novel	literature supported
F8_LRP1	F8	coagulation factor VIII, procoagulant component	LRP1	low density lipoprotein receptor-related protein 1		HPMR		HPRD			F8	LRP1		known	literature supported
F9_LRP1	F9	coagulation factor IX	LRP1	low density lipoprotein receptor-related protein 1		HPMR		HPRD			F9	LRP1		known	literature supported
FARP2_PLXNA1	FARP2	FERM, RhoGEF and pleckstrin domain protein 2	PLXNA1	plexin A1					STRING.binding			PLXNA1		novel	putative
FARP2_PLXNA2	FARP2	FERM, RhoGEF and pleckstrin domain protein 2	PLXNA2	plexin A2					STRING.binding			PLXNA2		novel	putative
FARP2_PLXNA3	FARP2	FERM, RhoGEF and pleckstrin domain protein 2	PLXNA3	plexin A3					STRING.binding			PLXNA3		novel	putative
FARP2_PLXNA4	FARP2	FERM, RhoGEF and pleckstrin domain protein 2	PLXNA4	plexin A4					STRING.binding			PLXNA4		novel	putative
FASLG_FAS	FASLG	Fas ligand (TNF superfamily, member 6)	FAS	Fas cell surface death receptor	DLRP	HPMR	IUPHAR	HPRD	STRING.binding	STRING.experiment	FASLG	FAS		known	literature supported
FASLG_TNFRSF1A	FASLG	Fas ligand (TNF superfamily, member 6)	TNFRSF1A	tumor necrosis factor receptor superfamily, member 1A					STRING.binding	STRING.experiment	FASLG	TNFRSF1A		novel	putative
FASLG_TNFRSF6B	FASLG	Fas ligand (TNF superfamily, member 6)	TNFRSF6B	tumor necrosis factor receptor superfamily, member 6b, decoy	DLRP	HPMR		HPRD	STRING.binding	STRING.experiment	FASLG	TNFRSF6B		known	literature supported
FAT4_DCHS1	FAT4	FAT atypical cadherin 4	DCHS1	dachsous cadherin-related 1					STRING.binding				24056717, 21303848	novel	literature supported
FBLN1_ITGB1	FBLN1	fibulin 1	ITGB1	integrin, beta 1 (fibronectin receptor, beta polypeptide, antigen CD29 includes MDF2, MSK12)				HPRD				ITGB1		novel	literature supported
FBLN2_ITGB3	FBLN2	fibulin 2	ITGB3	integrin, beta 3 (platelet glycoprotein IIIa, antigen CD61)				HPRD				ITGB3		novel	literature supported
FBN1_ITGA5	FBN1	fibrillin 1	ITGA5	integrin, alpha 5 (fibronectin receptor, alpha polypeptide)					STRING.binding			ITGA5	20686071	novel	literature supported
FBN1_ITGAV	FBN1	fibrillin 1	ITGAV	integrin, alpha V					STRING.binding			ITGAV	20686071	novel	literature supported
FBN1_ITGB1	FBN1	fibrillin 1	ITGB1	integrin, beta 1 (fibronectin receptor, beta polypeptide, antigen CD29 includes MDF2, MSK12)					STRING.binding			ITGB1	20686071	novel	literature supported
FBN1_ITGB3	FBN1	fibrillin 1	ITGB3	integrin, beta 3 (platelet glycoprotein IIIa, antigen CD61)									20686071	novel	literature supported
FBN1_ITGB6	FBN1	fibrillin 1	ITGB6	integrin, beta 6					STRING.binding			ITGB6		novel	putative
FCN2_LRP1	FCN2	ficolin (collagen/fibrinogen domain containing lectin) 2	LRP1	low density lipoprotein receptor-related protein 1									21054788	novel	literature supported
FGA_CDH5	FGA	fibrinogen alpha chain	CDH5	cadherin 5, type 2 (vascular endothelium)				HPRD			FGA			novel	literature supported
FGA_ITGA2B	FGA	fibrinogen alpha chain	ITGA2B	integrin, alpha 2b (platelet glycoprotein IIb of IIb/IIIa complex, antigen CD41)				HPRD	STRING.binding		FGA	ITGA2B		novel	literature supported
FGA_ITGA5	FGA	fibrinogen alpha chain	ITGA5	integrin, alpha 5 (fibronectin receptor, alpha polypeptide)					STRING.binding		FGA	ITGA5	15031111	novel	literature supported
FGA_ITGAD	FGA	fibrinogen alpha chain	ITGAD	integrin, alpha D					STRING.binding		FGA	ITGAD		novel	putative
FGA_ITGAM	FGA	fibrinogen alpha chain	ITGAM	integrin, alpha M (complement component 3 receptor 3 subunit)					STRING.binding		FGA	ITGAM	16601240	novel	literature supported
FGA_ITGAV	FGA	fibrinogen alpha chain	ITGAV	integrin, alpha V					STRING.binding		FGA	ITGAV	15031111	novel	literature supported
FGA_ITGAX	FGA	fibrinogen alpha chain	ITGAX	integrin, alpha X (complement component 3 receptor 4 subunit)		HPMR			STRING.binding		FGA	ITGAX		known	literature supported
FGA_ITGB1	FGA	fibrinogen alpha chain	ITGB1	integrin, beta 1 (fibronectin receptor, beta polypeptide, antigen CD29 includes MDF2, MSK12)					STRING.binding		FGA	ITGB1	15031111	novel	literature supported
FGA_ITGB2	FGA	fibrinogen alpha chain	ITGB2	integrin, beta 2 (complement component 3 receptor 3 and 4 subunit)		HPMR			STRING.binding		FGA	ITGB2		known	literature supported
FGA_ITGB3	FGA	fibrinogen alpha chain	ITGB3	integrin, beta 3 (platelet glycoprotein IIIa, antigen CD61)				HPRD			FGA	ITGB3		novel	literature supported
FGA_PLAUR	FGA	fibrinogen alpha chain	PLAUR	plasminogen activator, urokinase receptor					STRING.binding		FGA	PLAUR		novel	putative
FGB_ITGA2B	FGB	fibrinogen beta chain	ITGA2B	integrin, alpha 2b (platelet glycoprotein IIb of IIb/IIIa complex, antigen CD41)									2018974	novel	literature supported
FGB_ITGA5	FGB	fibrinogen beta chain	ITGA5	integrin, alpha 5 (fibronectin receptor, alpha polypeptide)									15031111	novel	literature supported
FGB_ITGAM	FGB	fibrinogen beta chain	ITGAM	integrin, alpha M (complement component 3 receptor 3 subunit)									16601240	novel	literature supported
FGB_ITGAV	FGB	fibrinogen beta chain	ITGAV	integrin, alpha V									15031111	novel	literature supported
FGB_ITGB1	FGB	fibrinogen beta chain	ITGB1	integrin, beta 1 (fibronectin receptor, beta polypeptide, antigen CD29 includes MDF2, MSK12)									15031111	novel	literature supported
FGB_ITGB2	FGB	fibrinogen beta chain	ITGB2	integrin, beta 2 (complement component 3 receptor 3 and 4 subunit)									16601240	novel	literature supported
FGF10_FGFR1	FGF10	fibroblast growth factor 10	FGFR1	fibroblast growth factor receptor 1	DLRP						FGF10	FGFR1		known	putative
FGF10_FGFR2	FGF10	fibroblast growth factor 10	FGFR2	fibroblast growth factor receptor 2	DLRP	HPMR		HPRD	STRING.binding	STRING.experiment	FGF10	FGFR2		known	literature supported
FGF10_FGFR3	FGF10	fibroblast growth factor 10	FGFR3	fibroblast growth factor receptor 3	DLRP						FGF10	FGFR3		known	putative
FGF10_FGFR4	FGF10	fibroblast growth factor 10	FGFR4	fibroblast growth factor receptor 4	DLRP						FGF10	FGFR4		known	putative
FGF11_FGFR1	FGF11	fibroblast growth factor 11	FGFR1	fibroblast growth factor receptor 1	DLRP						FGF11	FGFR1		known	putative
FGF11_FGFR2	FGF11	fibroblast growth factor 11	FGFR2	fibroblast growth factor receptor 2	DLRP						FGF11	FGFR2		known	putative
FGF11_FGFR3	FGF11	fibroblast growth factor 11	FGFR3	fibroblast growth factor receptor 3	DLRP						FGF11	FGFR3		known	putative
FGF11_FGFR4	FGF11	fibroblast growth factor 11	FGFR4	fibroblast growth factor receptor 4	DLRP						FGF11	FGFR4		known	putative
FGF12_FGFR1	FGF12	fibroblast growth factor 12	FGFR1	fibroblast growth factor receptor 1	DLRP						FGF12	FGFR1		known	putative
FGF12_FGFR2	FGF12	fibroblast growth factor 12	FGFR2	fibroblast growth factor receptor 2	DLRP						FGF12	FGFR2		known	putative
FGF12_FGFR3	FGF12	fibroblast growth factor 12	FGFR3	fibroblast growth factor receptor 3	DLRP						FGF12	FGFR3		known	putative
FGF12_FGFR4	FGF12	fibroblast growth factor 12	FGFR4	fibroblast growth factor receptor 4	DLRP						FGF12	FGFR4		known	putative
FGF13_EGFR	FGF13	fibroblast growth factor 13	EGFR	epidermal growth factor receptor					STRING.binding		FGF13	EGFR		novel	putative
FGF13_FGFR1	FGF13	fibroblast growth factor 13	FGFR1	fibroblast growth factor receptor 1	DLRP						FGF13	FGFR1		known	putative
FGF13_FGFR2	FGF13	fibroblast growth factor 13	FGFR2	fibroblast growth factor receptor 2	DLRP						FGF13	FGFR2		known	putative
FGF13_FGFR3	FGF13	fibroblast growth factor 13	FGFR3	fibroblast growth factor receptor 3	DLRP						FGF13	FGFR3		known	putative
FGF13_FGFR4	FGF13	fibroblast growth factor 13	FGFR4	fibroblast growth factor receptor 4	DLRP						FGF13	FGFR4		known	putative
FGF13_SCN5A	FGF13	fibroblast growth factor 13	SCN5A	sodium channel, voltage-gated, type V, alpha subunit									21817159	novel	literature supported
FGF13_SCN8A	FGF13	fibroblast growth factor 13	SCN8A	sodium channel, voltage gated, type VIII, alpha subunit				HPRD			FGF13			novel	literature supported
FGF14_FGFR1	FGF14	fibroblast growth factor 14	FGFR1	fibroblast growth factor receptor 1	DLRP						FGF14	FGFR1		known	putative
FGF14_FGFR2	FGF14	fibroblast growth factor 14	FGFR2	fibroblast growth factor receptor 2	DLRP						FGF14	FGFR2		known	putative
FGF14_FGFR3	FGF14	fibroblast growth factor 14	FGFR3	fibroblast growth factor receptor 3	DLRP						FGF14	FGFR3		known	putative
FGF14_FGFR4	FGF14	fibroblast growth factor 14	FGFR4	fibroblast growth factor receptor 4	DLRP						FGF14	FGFR4		known	putative
FGF16_FGFR1	FGF16	fibroblast growth factor 16	FGFR1	fibroblast growth factor receptor 1	DLRP						FGF16	FGFR1		known	putative
FGF16_FGFR2	FGF16	fibroblast growth factor 16	FGFR2	fibroblast growth factor receptor 2	DLRP						FGF16	FGFR2	16597617	known	literature supported
FGF16_FGFR3	FGF16	fibroblast growth factor 16	FGFR3	fibroblast growth factor receptor 3	DLRP						FGF16	FGFR3	16597617	known	literature supported
FGF16_FGFR4	FGF16	fibroblast growth factor 16	FGFR4	fibroblast growth factor receptor 4	DLRP						FGF16	FGFR4	16597617	known	literature supported
FGF17_FGFR1	FGF17	fibroblast growth factor 17	FGFR1	fibroblast growth factor receptor 1	DLRP			HPRD			FGF17	FGFR1		known	literature supported
FGF17_FGFR2	FGF17	fibroblast growth factor 17	FGFR2	fibroblast growth factor receptor 2	DLRP			HPRD			FGF17	FGFR2		known	literature supported
FGF17_FGFR3	FGF17	fibroblast growth factor 17	FGFR3	fibroblast growth factor receptor 3	DLRP			HPRD			FGF17	FGFR3		known	literature supported
FGF17_FGFR4	FGF17	fibroblast growth factor 17	FGFR4	fibroblast growth factor receptor 4	DLRP			HPRD			FGF17	FGFR4		known	literature supported
FGF18_FGFR1	FGF18	fibroblast growth factor 18	FGFR1	fibroblast growth factor receptor 1	DLRP			HPRD			FGF18	FGFR1		known	literature supported
FGF18_FGFR2	FGF18	fibroblast growth factor 18	FGFR2	fibroblast growth factor receptor 2	DLRP			HPRD			FGF18	FGFR2		known	literature supported
FGF18_FGFR3	FGF18	fibroblast growth factor 18	FGFR3	fibroblast growth factor receptor 3	DLRP	HPMR		HPRD			FGF18	FGFR3		known	literature supported
FGF18_FGFR4	FGF18	fibroblast growth factor 18	FGFR4	fibroblast growth factor receptor 4	DLRP			HPRD	STRING.binding		FGF18	FGFR4		known	literature supported
FGF19_FGFR1	FGF19	fibroblast growth factor 19	FGFR1	fibroblast growth factor receptor 1	DLRP						FGF19	FGFR1	16597617	known	literature supported
FGF19_FGFR2	FGF19	fibroblast growth factor 19	FGFR2	fibroblast growth factor receptor 2	DLRP						FGF19	FGFR2	16597617	known	literature supported
FGF19_FGFR3	FGF19	fibroblast growth factor 19	FGFR3	fibroblast growth factor receptor 3	DLRP						FGF19	FGFR3	16597617	known	literature supported
FGF19_FGFR4	FGF19	fibroblast growth factor 19	FGFR4	fibroblast growth factor receptor 4	DLRP	HPMR		HPRD	STRING.binding		FGF19	FGFR4		known	literature supported
FGF19_KLB	FGF19	fibroblast growth factor 19	KLB	klotho beta									22442730	novel	literature supported
FGF1_CD44	FGF1	fibroblast growth factor 1 (acidic)	CD44	CD44 molecule (Indian blood group)					STRING.binding		FGF1	CD44		novel	putative
FGF1_EGFR	FGF1	fibroblast growth factor 1 (acidic)	EGFR	epidermal growth factor receptor					STRING.binding		FGF1	EGFR		novel	putative
FGF1_FGFR1	FGF1	fibroblast growth factor 1 (acidic)	FGFR1	fibroblast growth factor receptor 1	DLRP	HPMR		HPRD	STRING.binding	STRING.experiment	FGF1	FGFR1		known	literature supported
FGF1_FGFR2	FGF1	fibroblast growth factor 1 (acidic)	FGFR2	fibroblast growth factor receptor 2	DLRP			HPRD	STRING.binding	STRING.experiment	FGF1	FGFR2		known	literature supported
FGF1_FGFR3	FGF1	fibroblast growth factor 1 (acidic)	FGFR3	fibroblast growth factor receptor 3	DLRP			HPRD	STRING.binding	STRING.experiment	FGF1	FGFR3		known	literature supported
FGF1_FGFR4	FGF1	fibroblast growth factor 1 (acidic)	FGFR4	fibroblast growth factor receptor 4	DLRP	HPMR		HPRD	STRING.binding	STRING.experiment	FGF1	FGFR4		known	literature supported
FGF1_FGFRL1	FGF1	fibroblast growth factor 1 (acidic)	FGFRL1	fibroblast growth factor receptor-like 1					STRING.binding		FGF1	FGFRL1		novel	putative
FGF1_NRP1	FGF1	fibroblast growth factor 1 (acidic)	NRP1	neuropilin 1				HPRD			FGF1	NRP1		novel	literature supported
FGF20_FGFR4	FGF20	fibroblast growth factor 20	FGFR4	fibroblast growth factor receptor 4					STRING.binding		FGF20	FGFR4	15621532	novel	literature supported
FGF21_FGFR2	FGF21	fibroblast growth factor 21	FGFR2	fibroblast growth factor receptor 2					STRING.binding		FGF21	FGFR2		novel	putative
FGF21_FGFR4	FGF21	fibroblast growth factor 21	FGFR4	fibroblast growth factor receptor 4					STRING.binding		FGF21	FGFR4	22442730	novel	literature supported
FGF22_FGFR2	FGF22	fibroblast growth factor 22	FGFR2	fibroblast growth factor receptor 2		HPMR					FGF22	FGFR2		known	literature supported
FGF23_FGFR1	FGF23	fibroblast growth factor 23	FGFR1	fibroblast growth factor receptor 1		HPMR				STRING.experiment	FGF23	FGFR1		known	literature supported
FGF23_FGFR2	FGF23	fibroblast growth factor 23	FGFR2	fibroblast growth factor receptor 2		HPMR		HPRD			FGF23	FGFR2		known	literature supported
FGF23_FGFR3	FGF23	fibroblast growth factor 23	FGFR3	fibroblast growth factor receptor 3				HPRD			FGF23	FGFR3		novel	literature supported
FGF23_FGFR4	FGF23	fibroblast growth factor 23	FGFR4	fibroblast growth factor receptor 4		HPMR			STRING.binding		FGF23	FGFR4		known	literature supported
FGF23_PHEX	FGF23	fibroblast growth factor 23	PHEX	phosphate regulating endopeptidase homolog, X-linked				HPRD	STRING.binding		FGF23			novel	literature supported
FGF2_CD44	FGF2	fibroblast growth factor 2 (basic)	CD44	CD44 molecule (Indian blood group)				HPRD			FGF2	CD44		novel	literature supported
FGF2_FGFR1	FGF2	fibroblast growth factor 2 (basic)	FGFR1	fibroblast growth factor receptor 1	DLRP			HPRD	STRING.binding	STRING.experiment	FGF2	FGFR1		known	literature supported
FGF2_FGFR2	FGF2	fibroblast growth factor 2 (basic)	FGFR2	fibroblast growth factor receptor 2	DLRP	HPMR			STRING.binding	STRING.experiment	FGF2	FGFR2		known	literature supported
FGF2_FGFR3	FGF2	fibroblast growth factor 2 (basic)	FGFR3	fibroblast growth factor receptor 3	DLRP	HPMR		HPRD	STRING.binding	STRING.experiment	FGF2	FGFR3		known	literature supported
FGF2_FGFR4	FGF2	fibroblast growth factor 2 (basic)	FGFR4	fibroblast growth factor receptor 4	DLRP	HPMR		HPRD	STRING.binding	STRING.experiment	FGF2	FGFR4		known	literature supported
FGF2_FGFRL1	FGF2	fibroblast growth factor 2 (basic)	FGFRL1	fibroblast growth factor receptor-like 1				HPRD			FGF2	FGFRL1		novel	literature supported
FGF2_GPC4	FGF2	fibroblast growth factor 2 (basic)	GPC4	glypican 4				HPRD			FGF2			novel	literature supported
FGF2_NRP1	FGF2	fibroblast growth factor 2 (basic)	NRP1	neuropilin 1				HPRD			FGF2	NRP1		novel	literature supported
FGF2_SDC1	FGF2	fibroblast growth factor 2 (basic)	SDC1	syndecan 1				HPRD	STRING.binding		FGF2	SDC1		novel	literature supported
FGF2_SDC2	FGF2	fibroblast growth factor 2 (basic)	SDC2	syndecan 2		HPMR		HPRD	STRING.binding		FGF2	SDC2		known	literature supported
FGF2_SDC3	FGF2	fibroblast growth factor 2 (basic)	SDC3	syndecan 3				HPRD	STRING.binding	STRING.experiment	FGF2	SDC3		novel	literature supported
FGF2_SDC4	FGF2	fibroblast growth factor 2 (basic)	SDC4	syndecan 4		HPMR					FGF2	SDC4		known	literature supported
FGF3_FGFR1	FGF3	fibroblast growth factor 3	FGFR1	fibroblast growth factor receptor 1	DLRP	HPMR		HPRD	STRING.binding	STRING.experiment	FGF3	FGFR1		known	literature supported
FGF3_FGFR2	FGF3	fibroblast growth factor 3	FGFR2	fibroblast growth factor receptor 2	DLRP	HPMR		HPRD		STRING.experiment	FGF3	FGFR2		known	literature supported
FGF3_FGFR3	FGF3	fibroblast growth factor 3	FGFR3	fibroblast growth factor receptor 3				HPRD		STRING.experiment	FGF3	FGFR3		novel	literature supported
FGF3_FGFR4	FGF3	fibroblast growth factor 3	FGFR4	fibroblast growth factor receptor 4				HPRD		STRING.experiment	FGF3	FGFR4		novel	literature supported
FGF4_FGFR1	FGF4	fibroblast growth factor 4	FGFR1	fibroblast growth factor receptor 1	DLRP	HPMR		HPRD			FGF4	FGFR1		known	literature supported
FGF4_FGFR2	FGF4	fibroblast growth factor 4	FGFR2	fibroblast growth factor receptor 2	DLRP	HPMR		HPRD	STRING.binding	STRING.experiment	FGF4	FGFR2		known	literature supported
FGF4_FGFR3	FGF4	fibroblast growth factor 4	FGFR3	fibroblast growth factor receptor 3	DLRP	HPMR		HPRD	STRING.binding	STRING.experiment	FGF4	FGFR3		known	literature supported
FGF4_FGFR4	FGF4	fibroblast growth factor 4	FGFR4	fibroblast growth factor receptor 4	DLRP	HPMR		HPRD	STRING.binding	STRING.experiment	FGF4	FGFR4		known	literature supported
FGF4_NRP1	FGF4	fibroblast growth factor 4	NRP1	neuropilin 1				HPRD			FGF4	NRP1		novel	literature supported
FGF5_FGFR1	FGF5	fibroblast growth factor 5	FGFR1	fibroblast growth factor receptor 1	DLRP	HPMR		HPRD			FGF5	FGFR1		known	literature supported
FGF5_FGFR2	FGF5	fibroblast growth factor 5	FGFR2	fibroblast growth factor receptor 2	DLRP	HPMR		HPRD			FGF5	FGFR2		known	literature supported
FGF5_FGFR3	FGF5	fibroblast growth factor 5	FGFR3	fibroblast growth factor receptor 3	DLRP			HPRD		STRING.experiment	FGF5	FGFR3		known	literature supported
FGF5_FGFR4	FGF5	fibroblast growth factor 5	FGFR4	fibroblast growth factor receptor 4		HPMR		HPRD		STRING.experiment	FGF5	FGFR4		known	literature supported
FGF6_FGFR1	FGF6	fibroblast growth factor 6	FGFR1	fibroblast growth factor receptor 1	DLRP			HPRD	STRING.binding	STRING.experiment	FGF6	FGFR1		known	literature supported
FGF6_FGFR2	FGF6	fibroblast growth factor 6	FGFR2	fibroblast growth factor receptor 2	DLRP			HPRD		STRING.experiment	FGF6	FGFR2		known	literature supported
FGF6_FGFR3	FGF6	fibroblast growth factor 6	FGFR3	fibroblast growth factor receptor 3				HPRD		STRING.experiment	FGF6	FGFR3		novel	literature supported
FGF6_FGFR4	FGF6	fibroblast growth factor 6	FGFR4	fibroblast growth factor receptor 4	DLRP	HPMR		HPRD	STRING.binding		FGF6	FGFR4		known	literature supported
FGF6_SDC4	FGF6	fibroblast growth factor 6	SDC4	syndecan 4					STRING.binding		FGF6	SDC4		novel	putative
FGF7_FGFR1	FGF7	fibroblast growth factor 7	FGFR1	fibroblast growth factor receptor 1				HPRD		STRING.experiment	FGF7	FGFR1		novel	literature supported
FGF7_FGFR2	FGF7	fibroblast growth factor 7	FGFR2	fibroblast growth factor receptor 2	DLRP	HPMR		HPRD	STRING.binding	STRING.experiment	FGF7	FGFR2		known	literature supported
FGF7_FGFR3	FGF7	fibroblast growth factor 7	FGFR3	fibroblast growth factor receptor 3				HPRD	STRING.binding	STRING.experiment	FGF7	FGFR3		novel	literature supported
FGF7_FGFR4	FGF7	fibroblast growth factor 7	FGFR4	fibroblast growth factor receptor 4				HPRD			FGF7	FGFR4		novel	literature supported
FGF7_NRP1	FGF7	fibroblast growth factor 7	NRP1	neuropilin 1				HPRD			FGF7	NRP1		novel	literature supported
FGF8_FGFR1	FGF8	fibroblast growth factor 8 (androgen-induced)	FGFR1	fibroblast growth factor receptor 1		HPMR		HPRD		STRING.experiment	FGF8	FGFR1		known	literature supported
FGF8_FGFR2	FGF8	fibroblast growth factor 8 (androgen-induced)	FGFR2	fibroblast growth factor receptor 2	DLRP	HPMR		HPRD		STRING.experiment	FGF8	FGFR2		known	literature supported
FGF8_FGFR3	FGF8	fibroblast growth factor 8 (androgen-induced)	FGFR3	fibroblast growth factor receptor 3	DLRP	HPMR		HPRD	STRING.binding	STRING.experiment	FGF8	FGFR3		known	literature supported
FGF8_FGFR4	FGF8	fibroblast growth factor 8 (androgen-induced)	FGFR4	fibroblast growth factor receptor 4	DLRP	HPMR		HPRD			FGF8	FGFR4		known	literature supported
FGF9_FGFR1	FGF9	fibroblast growth factor 9	FGFR1	fibroblast growth factor receptor 1	DLRP			HPRD			FGF9	FGFR1		known	literature supported
FGF9_FGFR2	FGF9	fibroblast growth factor 9	FGFR2	fibroblast growth factor receptor 2	DLRP	HPMR		HPRD		STRING.experiment	FGF9	FGFR2		known	literature supported
FGF9_FGFR3	FGF9	fibroblast growth factor 9	FGFR3	fibroblast growth factor receptor 3	DLRP	HPMR		HPRD	STRING.binding	STRING.experiment	FGF9	FGFR3		known	literature supported
FGF9_FGFR4	FGF9	fibroblast growth factor 9	FGFR4	fibroblast growth factor receptor 4	DLRP			HPRD	STRING.binding	STRING.experiment	FGF9	FGFR4		known	literature supported
FGG_ITGA2B	FGG	fibrinogen gamma chain	ITGA2B	integrin, alpha 2b (platelet glycoprotein IIb of IIb/IIIa complex, antigen CD41)									2018974	novel	literature supported
FGG_ITGA5	FGG	fibrinogen gamma chain	ITGA5	integrin, alpha 5 (fibronectin receptor, alpha polypeptide)									15031111	novel	literature supported
FGG_ITGAV	FGG	fibrinogen gamma chain	ITGAV	integrin, alpha V									15031111	novel	literature supported
FGG_ITGB1	FGG	fibrinogen gamma chain	ITGB1	integrin, beta 1 (fibronectin receptor, beta polypeptide, antigen CD29 includes MDF2, MSK12)									15031111	novel	literature supported
FGG_ITGB2	FGG	fibrinogen gamma chain	ITGB2	integrin, beta 2 (complement component 3 receptor 3 and 4 subunit)									16601240	novel	literature supported
FGL1_EGFR	FGL1	fibrinogen-like 1	EGFR	epidermal growth factor receptor									24768768	novel	literature supported
FIGF_FLT1	FIGF	c-fos induced growth factor (vascular endothelial growth factor D)	FLT1	fms-related tyrosine kinase 1					STRING.binding	STRING.experiment	FIGF	FLT1		novel	putative
FIGF_FLT4	FIGF	c-fos induced growth factor (vascular endothelial growth factor D)	FLT4	fms-related tyrosine kinase 4	DLRP	HPMR	IUPHAR	HPRD	STRING.binding		FIGF	FLT4		known	literature supported
FIGF_ITGA1	FIGF	c-fos induced growth factor (vascular endothelial growth factor D)	ITGA1	integrin, alpha 1					STRING.binding		FIGF	ITGA1		novel	putative
FIGF_ITGA2	FIGF	c-fos induced growth factor (vascular endothelial growth factor D)	ITGA2	integrin, alpha 2 (CD49B, alpha 2 subunit of VLA-2 receptor)					STRING.binding		FIGF	ITGA2		novel	putative
FIGF_ITGA4	FIGF	c-fos induced growth factor (vascular endothelial growth factor D)	ITGA4	integrin, alpha 4 (antigen CD49D, alpha 4 subunit of VLA-4 receptor)					STRING.binding		FIGF	ITGA4		novel	putative
FIGF_ITGA5	FIGF	c-fos induced growth factor (vascular endothelial growth factor D)	ITGA5	integrin, alpha 5 (fibronectin receptor, alpha polypeptide)					STRING.binding		FIGF	ITGA5		novel	putative
FIGF_ITGA9	FIGF	c-fos induced growth factor (vascular endothelial growth factor D)	ITGA9	integrin, alpha 9				HPRD	STRING.binding		FIGF	ITGA9		novel	literature supported
FIGF_ITGB1	FIGF	c-fos induced growth factor (vascular endothelial growth factor D)	ITGB1	integrin, beta 1 (fibronectin receptor, beta polypeptide, antigen CD29 includes MDF2, MSK12)					STRING.binding		FIGF	ITGB1		novel	putative
FIGF_KDR	FIGF	c-fos induced growth factor (vascular endothelial growth factor D)	KDR	kinase insert domain receptor (a type III receptor tyrosine kinase)	DLRP	HPMR		HPRD	STRING.binding		FIGF	KDR		known	literature supported
FIGF_NRP2	FIGF	c-fos induced growth factor (vascular endothelial growth factor D)	NRP2	neuropilin 2		HPMR					FIGF	NRP2		known	literature supported
FLT3LG_FLT3	FLT3LG	fms-related tyrosine kinase 3 ligand	FLT3	fms-related tyrosine kinase 3	DLRP	HPMR	IUPHAR	HPRD	STRING.binding	STRING.experiment	FLT3LG	FLT3		known	literature supported
FN1_C5AR1	FN1	fibronectin 1	C5AR1	complement component 5a receptor 1					STRING.binding		FN1	C5AR1		novel	putative
FN1_CD44	FN1	fibronectin 1	CD44	CD44 molecule (Indian blood group)					STRING.binding		FN1	CD44	1730778	novel	literature supported
FN1_CD79A	FN1	fibronectin 1	CD79A	CD79a molecule, immunoglobulin-associated alpha					STRING.binding		FN1			novel	putative
FN1_COL13A1	FN1	fibronectin 1	COL13A1	collagen, type XIII, alpha 1				HPRD			FN1			novel	literature supported
FN1_FLT4	FN1	fibronectin 1	FLT4	fms-related tyrosine kinase 4					STRING.binding		FN1	FLT4		novel	putative
FN1_IL17RC	FN1	fibronectin 1	IL17RC	interleukin 17 receptor C					STRING.binding		FN1	IL17RC		novel	putative
FN1_ITGA2	FN1	fibronectin 1	ITGA2	integrin, alpha 2 (CD49B, alpha 2 subunit of VLA-2 receptor)		HPMR			STRING.binding		FN1	ITGA2		known	literature supported
FN1_ITGA2B	FN1	fibronectin 1	ITGA2B	integrin, alpha 2b (platelet glycoprotein IIb of IIb/IIIa complex, antigen CD41)		HPMR			STRING.binding		FN1	ITGA2B		known	literature supported
FN1_ITGA3	FN1	fibronectin 1	ITGA3	integrin, alpha 3 (antigen CD49C, alpha 3 subunit of VLA-3 receptor)				HPRD			FN1	ITGA3		novel	literature supported
FN1_ITGA4	FN1	fibronectin 1	ITGA4	integrin, alpha 4 (antigen CD49D, alpha 4 subunit of VLA-4 receptor)		HPMR		HPRD	STRING.binding		FN1	ITGA4		known	literature supported
FN1_ITGA5	FN1	fibronectin 1	ITGA5	integrin, alpha 5 (fibronectin receptor, alpha polypeptide)		HPMR		HPRD	STRING.binding	STRING.experiment	FN1	ITGA5		known	literature supported
FN1_ITGA6	FN1	fibronectin 1	ITGA6	integrin, alpha 6					STRING.binding		FN1	ITGA6		novel	putative
FN1_ITGA8	FN1	fibronectin 1	ITGA8	integrin, alpha 8		HPMR		HPRD	STRING.binding		FN1	ITGA8		known	literature supported
FN1_ITGA9	FN1	fibronectin 1	ITGA9	integrin, alpha 9					STRING.binding		FN1	ITGA9	11839764	novel	literature supported
FN1_ITGAV	FN1	fibronectin 1	ITGAV	integrin, alpha V					STRING.binding		FN1	ITGAV	23154389	novel	literature supported
FN1_ITGB1	FN1	fibronectin 1	ITGB1	integrin, beta 1 (fibronectin receptor, beta polypeptide, antigen CD29 includes MDF2, MSK12)		HPMR		HPRD	STRING.binding	STRING.experiment	FN1	ITGB1		known	literature supported
FN1_ITGB3	FN1	fibronectin 1	ITGB3	integrin, beta 3 (platelet glycoprotein IIIa, antigen CD61)		HPMR		HPRD			FN1	ITGB3		known	literature supported
FN1_ITGB6	FN1	fibronectin 1	ITGB6	integrin, beta 6		HPMR		HPRD	STRING.binding		FN1	ITGB6		known	literature supported
FN1_ITGB7	FN1	fibronectin 1	ITGB7	integrin, beta 7				HPRD	STRING.binding		FN1	ITGB7		novel	literature supported
FN1_ITGB8	FN1	fibronectin 1	ITGB8	integrin, beta 8		HPMR					FN1	ITGB8		known	literature supported
FN1_MAG	FN1	fibronectin 1	MAG	myelin associated glycoprotein				HPRD			FN1			novel	literature supported
FN1_NT5E	FN1	fibronectin 1	NT5E	5'-nucleotidase, ecto (CD73)				HPRD			FN1			novel	literature supported
FN1_PLAUR	FN1	fibronectin 1	PLAUR	plasminogen activator, urokinase receptor					STRING.binding		FN1	PLAUR	2413022	novel	literature supported
FN1_ROBO4	FN1	fibronectin 1	ROBO4	roundabout, axon guidance receptor, homolog 4 (Drosophila)					STRING.binding		FN1	ROBO4		novel	putative
FN1_SDC2	FN1	fibronectin 1	SDC2	syndecan 2		HPMR		HPRD	STRING.binding		FN1	SDC2		known	literature supported
FN1_TMPRSS6	FN1	fibronectin 1	TMPRSS6	transmembrane protease, serine 6				HPRD			FN1			novel	literature supported
FN1_TNFRSF11B	FN1	fibronectin 1	TNFRSF11B	tumor necrosis factor receptor superfamily, member 11b				HPRD			FN1	TNFRSF11B		novel	literature supported
FN1_TSHR	FN1	fibronectin 1	TSHR	thyroid stimulating hormone receptor				HPRD			FN1	TSHR		novel	literature supported
FSHB_FSHR	FSHB	follicle stimulating hormone, beta polypeptide	FSHR	follicle stimulating hormone receptor		HPMR	IUPHAR	HPRD	STRING.binding	STRING.experiment	FSHB	FSHR		known	literature supported
FST_BMPR1B	FST	follistatin	BMPR1B	bone morphogenetic protein receptor, type IB					STRING.binding		FST	BMPR1B		novel	putative
FST_BMPR2	FST	follistatin	BMPR2	bone morphogenetic protein receptor, type II (serine/threonine kinase)					STRING.binding		FST	BMPR2		novel	putative
FST_HFE2	FST	follistatin	HFE2	hemochromatosis type 2 (juvenile)					STRING.binding		FST			novel	putative
GAD1_GRM4	GAD1	glutamate decarboxylase 1 (brain, 67kDa)	GRM4	glutamate receptor, metabotropic 4		HPMR					GAD1	GRM4		known	EXCLUDED not ligand
GALP_GALR1	GALP	galanin-like peptide	GALR1	galanin receptor 1		HPMR	IUPHAR				GALP	GALR1		known	literature supported
GALP_GALR2	GALP	galanin-like peptide	GALR2	galanin receptor 2		HPMR	IUPHAR				GALP	GALR2		known	literature supported
GALP_GALR3	GALP	galanin-like peptide	GALR3	galanin receptor 3		HPMR	IUPHAR				GALP	GALR3		known	literature supported
GAL_GALR1	GAL	galanin/GMAP prepropeptide	GALR1	galanin receptor 1		HPMR	IUPHAR	HPRD	STRING.binding		GAL	GALR1		known	literature supported
GAL_GALR2	GAL	galanin/GMAP prepropeptide	GALR2	galanin receptor 2		HPMR	IUPHAR	HPRD	STRING.binding		GAL	GALR2		known	literature supported
GAL_GALR3	GAL	galanin/GMAP prepropeptide	GALR3	galanin receptor 3		HPMR	IUPHAR		STRING.binding		GAL	GALR3		known	literature supported
GAL_GPR151	GAL	galanin/GMAP prepropeptide	GPR151	G protein-coupled receptor 151				HPRD			GAL	GPR151		novel	literature supported
GAS6_AXL	GAS6	growth arrest-specific 6	AXL	AXL receptor tyrosine kinase		HPMR	IUPHAR	HPRD	STRING.binding	STRING.experiment	GAS6	AXL		known	literature supported
GAS6_MERTK	GAS6	growth arrest-specific 6	MERTK	c-mer proto-oncogene tyrosine kinase		HPMR	IUPHAR	HPRD	STRING.binding		GAS6	MERTK		known	literature supported
GAS6_TYRO3	GAS6	growth arrest-specific 6	TYRO3	TYRO3 protein tyrosine kinase		HPMR	IUPHAR	HPRD	STRING.binding	STRING.experiment	GAS6	TYRO3		known	literature supported
GAST_CCKBR	GAST	gastrin	CCKBR	cholecystokinin B receptor		HPMR			STRING.binding		GAST	CCKBR		known	literature supported
GCG_GCGR	GCG	glucagon	GCGR	glucagon receptor		HPMR	IUPHAR	HPRD	STRING.binding		GCG	GCGR		known	literature supported
GCG_GLP1R	GCG	glucagon	GLP1R	glucagon-like peptide 1 receptor		HPMR	IUPHAR	HPRD	STRING.binding	STRING.experiment	GCG	GLP1R		known	literature supported
GCG_GLP2R	GCG	glucagon	GLP2R	glucagon-like peptide 2 receptor		HPMR	IUPHAR	HPRD	STRING.binding		GCG	GLP2R		known	literature supported
GDF10_ACVR1B	GDF10	growth differentiation factor 10	ACVR1B	activin A receptor, type IB					STRING.binding		GDF10	ACVR1B		novel	putative
GDF11_ACVR1B	GDF11	growth differentiation factor 11	ACVR1B	activin A receptor, type IB		HPMR			STRING.binding		GDF11	ACVR1B		known	literature supported
GDF11_ACVR2A	GDF11	growth differentiation factor 11	ACVR2A	activin A receptor, type IIA		HPMR					GDF11	ACVR2A		known	literature supported
GDF11_ACVR2B	GDF11	growth differentiation factor 11	ACVR2B	activin A receptor, type IIB		HPMR		HPRD		STRING.experiment	GDF11	ACVR2B		known	literature supported
GDF2_ACVR1	GDF2	growth differentiation factor 2	ACVR1	activin A receptor, type I									19996292	novel	literature supported
GDF2_ACVR2A	GDF2	growth differentiation factor 2	ACVR2A	activin A receptor, type IIA					STRING.binding		GDF2	ACVR2A	19996292	novel	literature supported
GDF2_ACVR2B	GDF2	growth differentiation factor 2	ACVR2B	activin A receptor, type IIB					STRING.binding	STRING.experiment	GDF2	ACVR2B	15851468	novel	literature supported
GDF2_ACVRL1	GDF2	growth differentiation factor 2	ACVRL1	activin A receptor type II-like 1		HPMR					GDF2	ACVRL1		known	literature supported
GDF2_BMPR2	GDF2	growth differentiation factor 2	BMPR2	bone morphogenetic protein receptor, type II (serine/threonine kinase)					STRING.binding		GDF2	BMPR2	15851468	novel	literature supported
GDF2_ENG	GDF2	growth differentiation factor 2	ENG	endoglin					STRING.binding		GDF2	ENG	7068149	novel	literature supported
GDF5_ACVR1	GDF5	growth differentiation factor 5	ACVR1	activin A receptor, type I				HPRD			GDF5	ACVR1		novel	literature supported
GDF5_ACVR2A	GDF5	growth differentiation factor 5	ACVR2A	activin A receptor, type IIA				HPRD			GDF5	ACVR2A		novel	literature supported
[truncated: 1,442 more rows]
